# Supplementary material for: Phosphorylation tunes p62 condensates to drive autophagic degradation of ubiquitinated proteins
Source: EMBO J. 2026 May 5;45(12):4061–93. doi: 10.1038/s44318-026-00785-1 (PMC13270050; doi:10.1038/s44318-026-00785-1)
Supplement: Supplementary file 4 — Movie EV2 [file 44318_2026_785_MOESM4_ESM.zip]

Archive with 7 entries (6 files):
- Movie EV2/
- Movie EV2/.DS_Store
- __MACOSX/Movie EV2/._.DS_Store
- Movie EV2/Movie EV2_legend.docx
- __MACOSX/Movie EV2/._Movie EV2_legend.docx
- Movie EV2/Movie EV2.avi
- __MACOSX/Movie EV2/._Movie EV2.avi
