# Supplementary material for: Phosphorylation tunes p62 condensates to drive autophagic degradation of ubiquitinated proteins
Source: EMBO J. 2026 May 5;45(12):4061–93. doi: 10.1038/s44318-026-00785-1 (PMC13270050; doi:10.1038/s44318-026-00785-1)
Supplement: Supplementary file 5 — Movie EV3 [file 44318_2026_785_MOESM5_ESM.zip]

Archive with 7 entries (6 files):
- Movie EV3/
- Movie EV3/.DS_Store
- __MACOSX/Movie EV3/._.DS_Store
- Movie EV3/Movie EV3.avi
- __MACOSX/Movie EV3/._Movie EV3.avi
- Movie EV3/Movie EV3_legend.docx
- __MACOSX/Movie EV3/._Movie EV3_legend.docx
