# Supplementary material for: Phosphorylation tunes p62 condensates to drive autophagic degradation of ubiquitinated proteins
Source: EMBO J. 2026 May 5;45(12):4061–93. doi: 10.1038/s44318-026-00785-1 (PMC13270050; doi:10.1038/s44318-026-00785-1)
Supplement: Supplementary file 7 — Movie EV5 [file 44318_2026_785_MOESM7_ESM.zip]

Archive with 7 entries (6 files):
- Movie EV5/
- Movie EV5/.DS_Store
- __MACOSX/Movie EV5/._.DS_Store
- Movie EV5/Movie EV5.mov
- __MACOSX/Movie EV5/._Movie EV5.mov
- Movie EV5/Movie EV5_legend.docx
- __MACOSX/Movie EV5/._Movie EV5_legend.docx
