# Supplementary material for: Phosphorylation tunes p62 condensates to drive autophagic degradation of ubiquitinated proteins
Source: EMBO J. 2026 May 5;45(12):4061–93. doi: 10.1038/s44318-026-00785-1 (PMC13270050; doi:10.1038/s44318-026-00785-1)
Supplement: Supplementary file 9 — Movie EV7 [file 44318_2026_785_MOESM9_ESM.zip]

Archive with 8 entries (7 files):
- Movie EV7/
- __MACOSX/._Movie EV7
- Movie EV7/.DS_Store
- __MACOSX/Movie EV7/._.DS_Store
- Movie EV7/Movie EV7_legend.docx
- __MACOSX/Movie EV7/._Movie EV7_legend.docx
- Movie EV7/Movie EV7.mov
- __MACOSX/Movie EV7/._Movie EV7.mov
