# Supplementary material for: Phosphorylation tunes p62 condensates to drive autophagic degradation of ubiquitinated proteins
Source: EMBO J. 2026 May 5;45(12):4061–93. doi: 10.1038/s44318-026-00785-1 (PMC13270050; doi:10.1038/s44318-026-00785-1)
Supplement: Supplementary file 10 — Source data Fig. 1 [file 44318_2026_785_MOESM10_ESM.zip]

Archive with 103 entries (97 files):
- Source data Fig. 1/
- Source data Fig. 1/.DS_Store
- __MACOSX/Source data Fig. 1/._.DS_Store
- Source data Fig. 1/1A/
- __MACOSX/Source data Fig. 1/._1A
- Source data Fig. 1/1B/
- __MACOSX/Source data Fig. 1/._1B
- Source data Fig. 1/1E/
- __MACOSX/Source data Fig. 1/._1E
- Source data Fig. 1/1D/
- __MACOSX/Source data Fig. 1/._1D
- Source data Fig. 1/1C/
- __MACOSX/Source data Fig. 1/._1C
- Source data Fig. 1/1A/1A_TBK1-p62_.p62.tif
- __MACOSX/Source data Fig. 1/1A/._1A_TBK1-p62_.p62.tif
- Source data Fig. 1/1A/1A_TBK1(pS172)-p62_p62.tif
- __MACOSX/Source data Fig. 1/1A/._1A_TBK1(pS172)-p62_p62.tif
- Source data Fig. 1/1A/1A_TBK1(pS172)-p62_Merge.tif
- __MACOSX/Source data Fig. 1/1A/._1A_TBK1(pS172)-p62_Merge.tif
- Source data Fig. 1/1A/1A_TBK1-p62_Merge.tif
- __MACOSX/Source data Fig. 1/1A/._1A_TBK1-p62_Merge.tif
- Source data Fig. 1/1A/1A_TBK1(pS172)-p62_TBK1(pS172).tif
- __MACOSX/Source data Fig. 1/1A/._1A_TBK1(pS172)-p62_TBK1(pS172).tif
- Source data Fig. 1/1A/1A_TBK1-p62_TBK1.tif
- __MACOSX/Source data Fig. 1/1A/._1A_TBK1-p62_TBK1.tif
- Source data Fig. 1/1B/.DS_Store
- __MACOSX/Source data Fig. 1/1B/._.DS_Store
- Source data Fig. 1/1B/1B_EM_Image-2.tif
- __MACOSX/Source data Fig. 1/1B/._1B_EM_Image-2.tif
- Source data Fig. 1/1B/1B_EM_Image-1.tif
- __MACOSX/Source data Fig. 1/1B/._1B_EM_Image-1.tif
- Source data Fig. 1/1B/1B_Fluorescence_overview.tif
- __MACOSX/Source data Fig. 1/1B/._1B_Fluorescence_overview.tif
- Source data Fig. 1/1B/1B_EM_overview.tif
- __MACOSX/Source data Fig. 1/1B/._1B_EM_overview.tif
- Source data Fig. 1/1E/1E_TAX1BP1KD_TBK1(pS172)-p62_TBK1(pS172).tif
- __MACOSX/Source data Fig. 1/1E/._1E_TAX1BP1KD_TBK1(pS172)-p62_TBK1(pS172).tif
- Source data Fig. 1/1E/1E_AZI2KD_TBK1(pS172)-p62_TBK1(pS172).tif
- __MACOSX/Source data Fig. 1/1E/._1E_AZI2KD_TBK1(pS172)-p62_TBK1(pS172).tif
- Source data Fig. 1/1E/1E_TBK1BP1KD_TBK1(pS172)-p62_p62.tif
- __MACOSX/Source data Fig. 1/1E/._1E_TBK1BP1KD_TBK1(pS172)-p62_p62.tif
- Source data Fig. 1/1E/.DS_Store
- __MACOSX/Source data Fig. 1/1E/._.DS_Store
- Source data Fig. 1/1E/1E.xlsx
- __MACOSX/Source data Fig. 1/1E/._1E.xlsx
- Source data Fig. 1/1E/1E_TBK1BP1KD_TBK1(pS172)-p62_TBK1(pS172).tif
- __MACOSX/Source data Fig. 1/1E/._1E_TBK1BP1KD_TBK1(pS172)-p62_TBK1(pS172).tif
- Source data Fig. 1/1E/1E_AZI2KD_TBK1(pS172)-p62_p62.tif
- __MACOSX/Source data Fig. 1/1E/._1E_AZI2KD_TBK1(pS172)-p62_p62.tif
- Source data Fig. 1/1E/1E_TBK1BP1KD_TBK1(pS172)-p62_Merge.tif
- __MACOSX/Source data Fig. 1/1E/._1E_TBK1BP1KD_TBK1(pS172)-p62_Merge.tif
- Source data Fig. 1/1E/1E_AZI2KD_TBK1(pS172)-p62_Merge.tif
- __MACOSX/Source data Fig. 1/1E/._1E_AZI2KD_TBK1(pS172)-p62_Merge.tif
- Source data Fig. 1/1E/1E_NT_TBK1(pS172)-p62_p62.tif
- __MACOSX/Source data Fig. 1/1E/._1E_NT_TBK1(pS172)-p62_p62.tif
- Source data Fig. 1/1E/1E_NBR1KD_TBK1(pS172)-p62_TBK1(pS172).tif
- __MACOSX/Source data Fig. 1/1E/._1E_NBR1KD_TBK1(pS172)-p62_TBK1(pS172).tif
- Source data Fig. 1/1E/1E_TAX1BP1KD_TBK1(pS172)-p62_Merge.tif
- __MACOSX/Source data Fig. 1/1E/._1E_TAX1BP1KD_TBK1(pS172)-p62_Merge.tif
- Source data Fig. 1/1E/1E_NBR1KD_TBK1(pS172)-p62_p62.tif
- __MACOSX/Source data Fig. 1/1E/._1E_NBR1KD_TBK1(pS172)-p62_p62.tif
- Source data Fig. 1/1E/1E_NT_TBK1(pS172)-p62_TBK1(pS172).tif
- __MACOSX/Source data Fig. 1/1E/._1E_NT_TBK1(pS172)-p62_TBK1(pS172).tif
- Source data Fig. 1/1E/1E_NT_TBK1(pS172)-p62_Merge.tif
- __MACOSX/Source data Fig. 1/1E/._1E_NT_TBK1(pS172)-p62_Merge.tif
- Source data Fig. 1/1E/1E_NBR1KD_TBK1(pS172)-p62_Merge.tif
- __MACOSX/Source data Fig. 1/1E/._1E_NBR1KD_TBK1(pS172)-p62_Merge.tif
- Source data Fig. 1/1E/1E_TAX1BP1KD_TBK1(pS172)-p62_p62.tif
- __MACOSX/Source data Fig. 1/1E/._1E_TAX1BP1KD_TBK1(pS172)-p62_p62.tif
- Source data Fig. 1/1D/.DS_Store
- __MACOSX/Source data Fig. 1/1D/._.DS_Store
- Source data Fig. 1/1D/Image-7.tif
- Source data Fig. 1/1D/Image-6.tif
- __MACOSX/Source data Fig. 1/1D/._Image-6.tif
- Source data Fig. 1/1D/README_ID.txt
- __MACOSX/Source data Fig. 1/1D/._README_ID.txt
- Source data Fig. 1/1D/Image-4.tif
- __MACOSX/Source data Fig. 1/1D/._Image-4.tif
- Source data Fig. 1/1D/Image-5.tif
- __MACOSX/Source data Fig. 1/1D/._Image-5.tif
- Source data Fig. 1/1D/Image-1.tif
- __MACOSX/Source data Fig. 1/1D/._Image-1.tif
- Source data Fig. 1/1D/Image-2.tif
- Source data Fig. 1/1D/Image-3.tif
- __MACOSX/Source data Fig. 1/1D/._Image-3.tif
- Source data Fig. 1/1C/1C_p62-TAX1BP1_p62.tif
- __MACOSX/Source data Fig. 1/1C/._1C_p62-TAX1BP1_p62.tif
- Source data Fig. 1/1C/1C_p62-NBR1_Merge.tif
- __MACOSX/Source data Fig. 1/1C/._1C_p62-NBR1_Merge.tif
- Source data Fig. 1/1C/1C_p62-TAX1BP1_Merge.tif
- __MACOSX/Source data Fig. 1/1C/._1C_p62-TAX1BP1_Merge.tif
- Source data Fig. 1/1C/1C_p62-pTBK1_Merge.tif
- __MACOSX/Source data Fig. 1/1C/._1C_p62-pTBK1_Merge.tif
- Source data Fig. 1/1C/1C_p62-pTBK1_p62.tif
- __MACOSX/Source data Fig. 1/1C/._1C_p62-pTBK1_p62.tif
- Source data Fig. 1/1C/1C_p62-NBR1_NBR1.tif
- __MACOSX/Source data Fig. 1/1C/._1C_p62-NBR1_NBR1.tif
- Source data Fig. 1/1C/1C_p62-TAX1BP1_TAX1BP1.tif
- __MACOSX/Source data Fig. 1/1C/._1C_p62-TAX1BP1_TAX1BP1.tif
- Source data Fig. 1/1C/1C_p62-pTBK1_TBK1pS1172.tif
- __MACOSX/Source data Fig. 1/1C/._1C_p62-pTBK1_TBK1pS1172.tif
- Source data Fig. 1/1C/1C_p62-NBR1_p62.tif
- __MACOSX/Source data Fig. 1/1C/._1C_p62-NBR1_p62.tif
