# Supplementary material for: Phosphorylation tunes p62 condensates to drive autophagic degradation of ubiquitinated proteins
Source: EMBO J. 2026 May 5;45(12):4061–93. doi: 10.1038/s44318-026-00785-1 (PMC13270050; doi:10.1038/s44318-026-00785-1)
Supplement: Supplementary file 10 — Source data Fig. 1 [file 44318_2026_785_MOESM10_ESM.zip › Source data Fig. 1/1E/1E.xlsx]

## Sheet: 1E
NT	NBR1 KD	TAX1BP1 KD	AZI2 KD	TBK1BP1 KD
13.41	4.02	95.53	9.2	124.44
23.64	38.85	4.22	18.85	50.72
100.74	25.34	6.08	5.67	40.18
63.62	7.62	8.83	11.57	164.3
20.88	41.6	11.92	2.81	139.66
4.74	72.63	14.23	9.68	365.41
30.84	15.71	32.43	4.65	407.2
341.99	4.69	33.21	4.77	141.3
76.53	52.76	21.62	13.99	100.87
151.27	254.32	10.02	6.2	98.82
62.12	12.53	42.58	9.24	37.35
171.56	5.88	22.57	8.94	97.8
46.67	9.92	56.78	26.17	130.95
108.79	69.25	14.01	21.91	93.46
378.72	6.63	23.32	11.31	35.94
132.1	22.38	38.7	15.52	38.32
102.2	44.89	15.83	18.42	34.54
62.06	52.71	12.19	22.16	132.01
75.82	20.68	97.36	16.51	70.27
47.14	34.48	70.22	11.42	78.89
94.11	285.66	104.8	10.53	293.74
264.32	7.78	18.55	19.76	55.92
32.36	14.66	18.4	30.51	27.05
60.41	8.51	192.3	100.31	78.66
56.82	11.51	337.97	19.34	249.28
817.35	9.35	488.76	8.77	34.6
22.06	40.36	121.61	16.88	55.1
8.48	9.01	10.65	34.5	300.02
14.14	15.8	138.2	19	14.02
35.61	41.69	502.53	41.45	82.73
55.85	37.99	27.16	52.61	139.51
6.54	17.96	204.51	19.6	130.74
37.98	11.55	8.48	25.47	73.29
22.83	10.13	20.76	18.48	139.91
12.98	51.19	24.05	7.06	29.49
345.77	10.24	14.11	32.86	13.14
20.84	128.97	6.08	17.32	29.57
332.97	21.6	7.72	13.66	28.85
24.41	44.76	83.08	18.84	20
409.61	11.34	8.38	13.56	235.31
52.69	14.28	11.35	9.78	180.19
35.35	11.33	7.02	11.03	22.63
88.55	34.19	8.18	18.9	97.57
24.51	24.67	14.09	47.47	96.34
16.65	196.05	10.97	30.09	299.96
23.5	31.3	16.94	9.67	97.1
82.98	32.53	8.38	23.28	43.55
135.85	22.3	6.31	26.09	142.91
21.13	11.39	6.09	23.1	112.74
46.52	22.88	20.55	13.14	181.71
155.1	9.27	14.08	21.98	110.94
44.53	10.01	76.77	16.51	151.2
52.91	8.46	16.58	7.41	80.98
43.97	4.66	14.33	10.05	13.25
59.29	17.9	18.77	23.23	19.17
331.95	8.26	14.5	25.49	70.18
28.15	11.24	5.4	24.47	4.56
97.44	9.9	8.9	15.71	152.54
158.95	7.95	10.7	145.13	77.64
224.73	4.89	9.26	31.92	294.32
21.6	8.2	6.88	25.01	235.89
38.73	13.67	3.73	13.85	10.99
61.41	10.61	10.25	148.13	157.24
63.15	13.77	4.64	11.67	131.55
149.92	43.21	672.04	8.48	157.74
59.78	11.16	9.37	41.25	23.95
42.8	21.74	4.3	8.14	85.5
16.95	50.13	165.65	54.35	43.3
68.96	20.04	12.87	45.51	66.39
13.24	41.14	57.52	29.76	41.25
98.81	4.77	5.84	33.64	29.62
37.79	15.9	98.02	20.52	224.67
16.49	14.75	29.28	18.6	41.3
56.82	28	12.15	34.76	21.95
138.76	16.36	23.37	11.72	188.83
40.92	8.65	35.6	14.6	57.47
195.01	22.64	10.22	48.22	77.53
63.14	72.11	23.76	23.87	89.75
59.27	11.03	31.12	69.28	224.82
36.34	13.28	14.1	12.82	79.08
23.54	21.81	5.59	23.05	89.1
91.28	17.39	69.79	13.48	122.56
100	21.52	8.95	12.52	74.18
199.91	15.81	10.02	21	152.46
232.97	14.84	69.71	11.29	196.04
237.05	17.63	3.63	26.21	137.32
33.33	65.4	10.49	13.98	104.4
41.91	19.96	21.54	11.91	126.45
105.91	85.44	444.54	10.4	60.63
26.54	8.1	66.33	12.34	172.4
16.52	12.84	38.14	21.11	145.72
25.55	42.22	23.95	13.66	36.29
16.41	21.12	31.71	21.47	23.6
19.8	8.21	16.63	18.01	6.3
101.63	13.32	18.01	2.45	51.49
44.5	3.06	10.55	18.63	152.15
10.89	49.62	160.54	11.18	135.1
18.94	20.5	10.33	8.21	28.12
297.2	11.17	43.1	23.01	104.35
74.57	69.49	52.62	16.53	71.2
61.48	14.92	54.94	19.15	143.28
44.24	127.78	10.97	10.68	53.41
98.45	8.81	13.02	5.21	56.36
35.02	21.87	23.81	12.74	26.86
18.06	52.74	17.71	15.62	201.63
314.29	52.87	11.41	190.28	80
134.37	92.21	5.17	4.89	44.75
91.79	10.09	8.39	15.64	57.24
150.52	116.74	18.46	12.26	421.26
37.54	29.51	65.33	137.55	316.34
205.1	25.91	171.87	9.16	153.56
120.19	32.86	4.04	23.7	174.48
165.01	12.24	57.71	10.87	122.41
316.56	88.83	113.93	36.21	110.79
79.78	9.05	8.94	88.95	183.46
28.68	37.99	7.37	34.21	144.24
261.42	6.5	20.64	10.97	440.31
38.47	8.46	22.43	20.14	85.54
38.4	7.45	92.31	17.85	298.27
121.69	10.07	11.97	27.81	269.15
160.34	3.66	20.19	16.5	66.65
138.4	8.26	20.68	304.77	62.9
138.47	7.99	37.34	216.83	41.17
14.85	9.96	11.43	25.88	44.64
108.39	7.53	7.73	15.85	33.29
53.25	15.61	28.61	4.97	201.66
83.87	12.15	85.52	11.16	229.32
252.93	26.89	14.42	18.94	122.53
35.66	14.74	22.5	13.46	232.54
40.84	7.9	49.32	29.95	43.3
21.2	7.21	83.4	8.28	62.03
104.06	13.29	38.74	31.32	59.94
29.4	10.28	57.55	9.7	162.26
28.91	9.51	24.43	17.88	22.96
23.7	9.43	19.36	24.71	74.33
83.91	6.57	25.6	15.31	111.53
55.95	18.67	8.52	24.57	521.71
30.65	24.18	16.25	21.86	124.16
22.32	5.45	11.42	12.84	162.06
94.39	48.15	18.38	17.89	49.9
36.44	9.84	25.23	14.26	71.09
85.07	8.58	15.92	10.1	170.55
60.53	26.73	5.87	439.6	137.97
54.31	4.22	3.28	32.6	48.42
138.27	51.99	15.04	29.39	10.75
89.82	12.16	10.06	16.48	18.28
187.2	66.49	30.27	12.55	27.44
109.85	8.34	22.64	9.73	49.16
55.54	22.47	13.78	8.96	27.78
16.05	68.34	24.22	17.17	173.31
57.44	13.16	74.9	20.7	18.88
103.71	7.88	92	17.57	43.21
73.46	29.9	16.6	22.14	26.26
41.68	10.84	12.74	37.34	92.97
42.32	6.72	26.99	31.44	116.63
12.7	15.72	23.95	12.34	296.56
41.6	36.99	18.16	4.44	151.08
9.18	34.59	13.51	13.61	62.22
39.32	15.31	23.1	22.02	102.65
16.01	98.77	99.37	17.15	46.41
69.28	80.53	36.42	15.45	61.23
35.57	6.67	31.31	12.05	46.02
519.68	7.81	52.33	20.91	224.84
245.04	43.98	13.65	17.46	67.46
108.82	4.86	586.34	11.58	401.26
102.12	7.46	282.77	214.35	125.49
312.85	4.83	56.97	18.05	194.15
84.98	15.03	52.95	11.13	340.18
75.42	16.11	302.86	8.6	145.33
468.63	25.4	33.86	13.35	29.81
39.93	55.45	205.2	9.45	69.73
214.83	17.11	23.08	10.39	121.59
123.53	4.51	5.7	18.6	636.31
520.81	7.31	365.79	16.8	24.6
58.26	9.21	4.91	27.81	523.43
457.99	28.53	9.47	14.42	117.57
125.52	7.08	73.33	33.86	182.41
213.61	4.7	12.1	9.03	153.26
15.43	154.39	16.73	17.04	306.25
107.21	9.17	74.43	33.92	287.1
44.24	12.07	107.39	19.04	484.72
367.82	5.97	265.76	23.37	48.99
41.03	20.71	93.15	13.43	26.84
135.5	40.11	54.69	9.79	25.03
184.38	6.25	89.3	11.81	320.78
43.09	21.38	14.64	19.4	70.19
505.65	23.56	4.86	32.81	23.68
16.99	31.11	90.97	18.53	59.71
23.36	14.85	8.33	151.56	90.46
21.27	30.99	8.94	27.95	9.36
358.26	123.06	9.03	31.75	104.4
43.49	14.4	7.36	40.43	23.71
60.78	111.67	17.49	10.76	36.38
59.24	35.83	36.18	19.15	48.26
172.9	6.84	20.46	11.84	116.13
36.67	22.87	57.77	15.61	25.19
43.47	9.93	13.7	10.91	234.49
25.69	18.5	4.73	10.14	44.33
65.91	9.49	16.09	16.28	50.06
31.04	10.11	5.76	15.42	17.9
27.45	6.84	311.81	14.63	8.01
133.74	14.69	65.42	5.45	285.05
25.03	13.64	121.71	12.83	39.97
50.63	7.37	168.6	17.55	30.33
26.6	6.31	23.27	5.56	43.32
19.89	32.57	5.85	17.19	230.82
25.99	126.33	10.79	8.71	74
143.6	19.76	19.01	8.08	263.16
35.94	56.19	12.05	8.86	24.68
42.11	183.68	8.34	11.2	153.47
22.54	9.88	8.54	14.27	435.44
21.13	17.94	17.04	20.97	303.69
38.27	35.03	63.75	7.13	64.11
43.89	7.75	14.66	10.35	110.09
75.89	90.44	28.99	12.25	337.45
112.86	8.74	16.71	161.81	89.06
64.69	6.26	13.81	7.53	375.97
289.04	223.29	19.2	4.87	64.13
293.57	83.17	42.27	9.74	29.18
41.08	7.46	33.76	56.15	232.3
56.56	47.23	8.06	11.38	267.83
62.77	33.57	15.49	20.23	124.52
88.17	6.97	56.02	28.57	46.51
20.26	7.74	10.04	15.68	371.97
96.94	5.68	24.35	65.19	6.79
46.59	9.96	31.42	17.49	77.88
6.36	14.33	19.54	7.78	42.85
66.32	10.23	14.02	15.97	32.93
43.64	8.63	11.54	4.91	27.45
48.86	2.9	7	16.88	277.97
6.77	8.1	314.61	28.13	146.58
17.4	16.23	26.48	17.35	178.09
77.42	8.34	9.78	13.17	135
99.29	4.36	11.12	15.06	155.29
48.43	4.85	123.48	26.77	136.33
16.89	2.16	4.46	7.41	296.77
30.7	7.54	4.23	19.42	282.13
154.36	3.95	13.77	8.28	90.88
86.09	5.43	15.15	7.83	55.83
256.42	14.37	69.19	8.91	84.37
82.17	12.4	38.36	10.55	101.69
164.39	90.7	39.91	7.97	116.58
143.05	3.65	39.5	6.97	257.2
266.68	7.69	23.69	8.98	181.67
34.58	7.33	13.27	7.66	314.62
193.73	1.59	10.81	7.61	209.56
29.53	7.03	31.87	9.67	66.82
41.19	3.38	9.49	16.54	27.33
63.16	9.35	9.97	18.39	108.9
40.63	9.92	11.49	33.66	281.9
30.25	4.63	5.95	13.4	51.58
113.62	3.7	17.87	10.34	118.29
42.33	17.16	3.07	10.34	45.12
187.92	5.49	11.43	20.2	356.26
95.3	20.1	16.85	9.31	151.46
42.43	7.33	6.04	18.7	10.6
27.91	9.93	32.35	25.36	75.12
23.64	28.13	17.62	18.44	111.82
27.31	5.65	6.52	24.34	137.86
37.17	4.89	5.4	22.08	170
177.53	26.32	7.25	7.61	53.29
105.32	4.49	15.19	35	290.2
19.18	25.11	11.86	10.06	20.05
30.36	85.37	5.92	26.79	97.74
145.13	27.02	8.2	12.89	117.41
91.31	9.74	10.35	15.01	17.27
186.05	10.24	4.37	9.17	104.17
27.72	24.51	5.85	21.4	120.72
33.38	41.86	11.06	23.32	16.88
10.14	7.09	80.37	11.96	102.99
21.95	11.33	6.48	74.9	30.44
58.84	9.43	36.56	39.11	25.94
117.93	12.54	7.23	200.81	134.51
70.96	105.83	3.47	35.91	412.92
120.9	10.27	242.8	21.61	421.48
70.46	9.88	7.27	8.65	102.83
139.93	11.2	19.12	8.53	77.73
101.09	18.05	44.46	10.94	120.12
60.22	27.08	83.34	10.66	66.56
58	47.11	6.35	43.19	199.97
7.97	12.78	6.31	12.89	194.91
73.27	7.06	6.6	7.33	152.8
119.41	14.15	13.79	29.33	35.52
40.41	12.91	3.36	18.28	197.24
22.09	10.73	55.82	191.88	38.56
23.77	7.91	137.78	26.54	37.23
17.91	16.07	36.98	10.68	97.39
402.41	6.23	6.52	192.16	77.71
93.08	21.51	14.89	15.81	75.37
38.83	10.81	40.15	97.59	40.48
7.75	6.45	18.73	7	13.85
137.09	5.48	26.69	18.77	11.3
106.56	43.85	110.11	25.48	498.67
40.28	6.69	16.47	7.9	14.81
115.83	10.64	24.2	72.06	18.19
11.41	30.82	25.81	51.44	150.13
97.47	9.37	181.82	60.42	156.33
62.81	9.02	3.86	6.02	99.31
222.34	12.64	19.59	11.06	120.22
66.36	9.08	13.24	44.51	91.11
34.16	96.58	9.78	11.92	230.96
176.9	15.92	5.56	16.85	29.26
109.08	7.46	4.71	28.08	224.85
47.12	12.9	4.99	48.47	35.7
72.72	28.16	9.12	31.36	214.99
25.59	25.77	489.52	11.76	85.97
118.27	8.06	3.17	6.6	106.62
42.74	13.44	3.35	8.38	38.95
45.48	7.01	11.63	19.8	48.86
27.86	119.58	19.25	21.4	155.13
36.41	9.49	17.75	15.6	92.76
18.54	7.3	26.04	16.97	89.94
17.93	9.08	6.31	16.13	174.21
42.85	68.54	4.96	18.49	255.37
39.33	65.13	124.75	28.04	67.22
21.15	4.39	20.9	9.54	85.85
58.99	8.34	74.1	10.99	152.13
12.44	16.84	24.91	24.38	64.25
21.34	22.79	22.74	30	92.81
23.72	352.26	12.14	16.17	161.25
29.31	73.15	19.14	53.24	62.88
98.19	36.43	22.39	15.29	160.83
116.34	12.81	6.12	109.07	85.18
10.92	19.79	37.59	16.26	57.59
290.83	70.49	6.39	48.99	73.13
17.3	6	28.67	25.06	28.14
39.44	114.21	12.9	9.6	475.76
90.56	10.94	14.95	38.45	164.38
113.38	53.33	9.17	18.97	3.01
58.35	117.98	18.73	16.1	4.49
46.42	8.11	17.39	9.34	5.95
90.56	4.54	39.39	14.57	10.15
16.86	42.54	67.96	13.23	11.94
28.19	21.88	12.11	20.95	31.43
16.72	48.52	40.8	12.55	3.63
55.31	21.95	17.52	15.76	2.66
19.97	21.25	10.24	37.5	4.1
60.93	57.19	8.24	86.68	3.79
51.24	706.61	11.95	22.83	4.75
21.89	45.54	279.36	12.9	2.81
49.05	39.3	22.32	20.08	8.62
50.38	10.75	21.39	23.55	34.87
17.57	9.39	9.78	18.32	17.34
55.16	23.78	27.25	13.09	31.33
123.38	19.76	21.09	8.37	6.2
36.55	20.87	30.46	3.34	3.22
244.81	17.3	12.55	5.23	9.9
24.04	3.23	6.87	8.12	7.39
45.84	58.3	46.24	21.09	17.7
33.36	12.32	65.83	19.72	4.58
73.73	17.5	35.93	18.61	2.59
70.65	25.07	98.3	8.48	3.63
127.18	62.18	12.6	10.22	4.67
2.75	14.05	40.79	12.22	2.7
28.26	8.81	48.83	35.79	147.75
25.14	32.57	20.52	6.28	35.86
228.04	20.22	9.84	8.5	321.92
129.24	14.67	26.37	10.23	154.59
70.34	8.98	61.12	19.06	148.84
11.56	7.68	36.5	5.92	271.43
76.71	115.76	17.02	5.38	293.07
11.84	7.2	244.83	11.66	613.32
54.89	41.71	44.41	23.02	309.31
22.17	29.81	539.51	23.17	353.86
59.19	51.83	27.46	32.99	134.36
95.72	26.59	13.08	23.9	84.16
22.43	10.05	34.13	4.93	8.98
14.16	15.99	129.43	12.84	18.38
7.98	36.12	26.19	50.7	160.1
458.71	67.36	28.45	49.29	71.48
249.38	5.3	7.48	6.53	84.96
102.62	10.22	40.32	14.91	45.91
67.08	13.84	32.73	37.58	209.55
89.04	13.29	64.47	12.89	114.44
148.95	2.11	29.65	8.82	342.47
44.67	10.06	15.74	35.59	16.16
89.27	5.18	21.77	56.23	13.91
311.74	4.46	15.66	8.33	24.54
22.99	25.39	30.72	37.61	74.15
19.66	4.19	99.92	8.93	20.36
23.67	19.94	26.03	14.68	32.75
511.88	120.14	5.67	12.72	107.28
172.45	8.25	20	93.32	14.25
41.81	31.69	10.11	69.66	273.43
43.39	10.92	51.32	4.85	109.94
24.74	9.88	183.92	10.7	103.83
101.77	14.82	32.21	25.2	50.54
123.68	20.22	13.88	26.69	64.31
235.02	8.2	18.86	15.38	293.98
88.42	194.02	12.44	25.92	165.21
97.47	9.4	22.59	20.81	27.44
18.61	8.56	69.44	6.3	206.59
44.58	6.09	32.3	55.2	28.57
279.08	7.6	5.08	11.58	29.13
155.03	4.77	24.36	56.82	146.97
239.39	16.82	13.05	18.41	217.74
511.63	8.07	25.8	28.14	340.21
110.2	4.91	34.9	20.46	47.09
45.43	7.3	28.45	21.51	133.17
51.64	29.89	30.14	4.41	127.44
97.67	11.07	26.13	52.22	55.61
222.17	9.82	50.98	23.04	43.29
36.65	3.76	12.27	33.27	81.6
54.24	12.16	29.65	20.19	424.97
49.15	6.36	13.76	60.94	193.1
109.03	6.76	14.07	12.19	254.96
25.16	18.81	9.98	80.23	30.3
52.11	14.29	13.47	12.22	48.82
107.59	4.79	12.88	10.81	102.1
51.07	22.39	69.47	11.17	250.35
33.65	20.15	487.89	31.83	113.57
28.04	28.12	5.48	13.77	94.01
559.58	17.46	10.85	7.31	39.17
16.34	9.44	126.05	14.45	155.94
306.44	17.28	60.5	6.07	51.5
263.33	8.5	21.18	13.61	114.78
29.29	17.29	225.59	4.58	98.3
48.43	155.01	48.05	5.26	37.72
14.6	5.34	7.74	8.12	77.92
35.03	19.22	11.03	4.04	397.8
11.41	22.83	115.44	13.94	68.67
31.92	16.16	272.45	7.42	5.68
15.57	63.6	17.61	16.99	86.48
17.68	4.65	11.83	49.54	11.02
189.47	5.69	4.72	8.81	552.75
776.22	275.58	19.11	21.16	69.03
193.54	7.56	128.24	14.87	175.09
128.96	7.97	32.62	8.06	17.68
59.99	6	9.92	14.62	160.91
101.51	12.25	52.1	11.22	176.84
134.46	20.67	11.36	12.87	252.88
110.8	8.94	24.79	36.28	13.86
223.31	199.82	15.84	14.49	105.78
61.35	26.08	719.42	70.59	66.11
147.77	8.69	53.69	28.18	66.26
62.36	82.41	14.02	18.52	119.13
77.17	28.76	46.51	11.92	73.01
119.37	52.54	126.47	26.37	41.21
61.9	513.19	22.4	19.95	96.71
20.79	6.78	23.53	5.57	96.09
87.74	16.44	13.3	27.45	73.08
128.72	68.61	11.91	16.73	352.07
32.41	47.82	18.63	55.53	27.91
28.96	18.88	233.26	29.25	134.68
57.67	12.53	170.55	25.17	178.45
13.32	14.87	9.82	25.66	148.27
14.01	7.01	18.62	8.5	57.7
113.03	14.06	19.64	5.7	361.03
14.44	13.24	82.92	26.17	167.07
69.62	22.82	17.9	32.32	32.8
16.89	8.47	51.75	23.4	119.62
36.28	32.63	25.83	12.27	72.12
249.33	16.02	29.56	33.74	476.6
33.89	103.24	182.07	5.75	65.69
25.01	15.07	2.92	26.84	112.58
205.77	19.97	248.62	6.87	169.91
23.99	104.69	68.47	10.77	34.6
174.5	9.54	21.21	10.13	345
109.89	47.13	13.88	24.32	389.85
88.51	16.91	7.97	18.36	89.16
93.82	19.28	21.59	96.78	189.26
38.88	206.03	11.27	14.44	93.37
19.63	44.54	6.43	10.48	154.43
80.98	87.77	9.96	60.29	244.32
104.55	43.93	3.06	12.09	25.61
23.53	5.25	12.68	7.6	33.73
117.69	24.71	5.29	9.2	13.52
45.07	12.13	10.66	18.18	391.39
107.56	13.74	227.9	23.7	15.08
172.08	15.86	242.71	27.16	94.2
250.41	9.91	7.77	12.26	14.48
125.63	70.08	12.22	19.57	121.82
97.2	11.13	8.56	11.47	72.05
60.11	14.12	5.38	19.17	120.92
292.65	6.65	92.09	6.13	54.56
387.05	6.44	46.32	29.67	58.13
403.58	11.55	14.67	4.73	72.39
43.8	38.8	11.07	14.13	232.95
39.98	224.43	9.03	11.28	172.05
63.1	24.97	33.71	8.99	39.84
55.66	7.49	342.01	7.35	44.85
89.83	27.04	8.64	15.24	107.1
525.15	30.32	5.36	19.77	82.17
77.32	16.48	9.66	16.71	33.13
40.53	21.07	41.09	31.08	95.65
18.9	23.96	5.88	15.38	55.4
110.01	14.55	21.54	15.91	79.92
63.8	23.48	45.19	20.52	157.66
31.55	23	256.78	83.87	360.26
43.95	26.17	11.14	57.16	213.57
108.12	4.75	12.38	158.84	102.2
60.41	42.16	31.34	65.17	108.57
154.58	6.92	415.13	23.06	62.32
99.5	15.39	22.27	19.98	38.79
114.43	64.61	27.1	15.58	121.03
19.58	29.55	554.36	19.59	27.27
19.67	14.12	18	12.51	199.06
22.96	12	13.61	72.42	313.47
33.02	6.68	20.2	17.66	58.23
12.69	14.86	38.08	3.96	40.91
14.4	27.16	5.44	9.82	73.71
41.16	11.31	5.91	18.47	269.14
23.19	8.61	55.2	23.53	49.7
12.43	28.11	48.01	13.97	13.23
127.96	71.14	14.52	27.55	28.17
20.79	7.17	17.42	12.79	10.85
512.45	45.2	13.94	24.22	8.39
273.54	17.28	22.43	46.83	52.96
424.62	8.72	14.06	8.45	79.13
49.19	11.26	24.52	10.25	109.88
198.35	10.09	119.67	9.2	33.24
76.97	17.03	27.53	37.39	573.99
142.51	29.21	36.88	23.39	220.78
115.92	39.93	13.58	8.44	22.83
117.18	12.35	37.68	16.38	90.68
563.01	26.94	25.75	11.63	206.24
53.9	9.14	41.28	7.65	39.69
132.97	5.66	12.14	41.74	21.5
428.06	6.96	14.54	36.71	64.01
45.15	8.21	19.51	23.42	132.81
27.13	6.6	51.57	10.88	81.94
12.06	21.66	22.18	15.3	117.74
4.2	9.49	29.53	14.91	119.23
17.34	9.76	37.23	74.98	158.85
76.02	13.6	59.08	8.21	37.45
12.27	8.8	53.11	18.45	161.68
17.93	7.51	17.13	29.55	28.91
29.42	15.73	29.37	18.78	13.7
270.83	12.89	14.89	14.82	35.83
26.09	4.46	14.74	102.32	103.27
41.33	11.01	14.68	4.7	44.3
72.43	11.45	121.35	14.66	149.42
16.22	229.67	16.34	14.7	200.64
116.05	32.88	20.69	14.05	41.05
76.2	80.24	24.12	95.69	444.93
284.53	7.45	12.91	22.89	176.12
91.93	7.54	236.02	15.79	313.02
221.58	7.01	9.57	26.06	129.79
439.4	22.81	15.57	26.06	105.66
100.11	17.41	10.09	64.67	172.86
24.86	7.73	4.46	7.76	81.94
545.64	4.61	26.28	16.75	281.02
473.36	11.61	10.45	12.06	17.77
149.9	73.03	86.13	6.6	93.89
143.14	6.49	6.02	19.43	79.44
467.61	8.6	11.26	18.2	59.57
389.53	10.4	9.72	16.56	28.36
799.8	55.3	14.93	15.24	33.08
138.93	15	16.5	18.54	337.9
48.96	17.58	17.43	19.52	50.26
418.68	13.55	7.68	11.72	36.24
318.79	12.46	6.53	13.87	158.51
83.21	12.71	9.51	55.88	110.56
100.62	53.73	18.68	10.68	41.06
65.86	11.03	13.58	9.23	182.39
183.64	24.26	44.75	11.46	3.67
88.05	5.66	10.53	10.51	394.71
259.88	19.82	7.83	41.85	144.81
100.88	25.11	14.44	24.02	146.8
131.5	17.89	33.02	46.25	150.93
16.56	14.75	34.43	22.45	129.88
389.31	34.62	4.86	14.73	561.95
45.65	17.01	32.71	15.88	364.37
84.53	22.33	8.41	10.79	155.57
626.8	16.21	33.35	69.25	96.85
140.91	13.39	61.66	59.68	473.45
154.87	12.77	25.56	22.15	319.84
73.35	24.62	7.64	21.75	602.2
171.25	12.94	14.73	7.57	119.77
284.07	13.3	5.09	26.01	93.08
248.32	15.56	14.19	14.48	52.5
34.65	34.05	6.08	10.25	97.37
104.37	52.03	14.31	7.68	56.16
41.24	10.26	5.95	21.61	245.41
149.23	16.97	1.51	14.56	54.36
120.58	22.55	18.84	15.04	275.12
139.96	177.29	13.66	10.34	32.48
67.72	27.79	3.95	13.53	266.37
113.62	12.22	10.95	10.57	81.48
116.81	7.28	12.31	6.14	80.25
157.26	17.09	20.63	7.66	42.1
44.13	14.69	12.58	19.97	149.07
115.64	10.07	13.74	24.07	217.4
193	8.23	12.95	14.82	81.11
410.55	13.03	12.44	9.09	247.67
140.6	10.44	8.59	20.46	75.24
72.95	4.66	8.17	18.41	21
18.81	19.74	4.03	27.47	66.93
65.91	17.83	12.97	11.16	20.87
28.88	21.03	3.95	21.07	41.92
90.7	53.29	13.1	53.58	24.23
825.32	19.72	6.87	47.44	7.88
72.72	9.58	11.9	13.62	15.85
265.74	15.71	34.62	37.37	102.54
121.37	136.06	57.73	13.37	84.36
18.74	21.11	7.05	86.29	133.52
67.26	7.97	8.92	93.37	56.97
209.34	14.99	27.92	12.28	202.79
19.67	184.39	7.28	41.24	195.08
62.97	17.66	41.97	33.71	67.86
13.96	7.1	85.97	48.1	26.98
48.31	17.36	12.25	18.57	38.11
20.65	21.84	29.42	54.18	10.79
89.7	23.89	26.51	16.55	226.75
16.71	29.67	49.29	16.58	535.96
33.7	38.08	13.47	59.93	13.04
68.44	35.1	24.42	30.84	64.6
196.2	21.05	33.74	48.83	186.44
161.83	10.83	8.12	97.93	28.5
304.87	13.36	9.78	19.06	72.53
27.26	16.33	73.87	38.22	103.51
54.26	6.03	11.95	13.96	173.6
174.91	11.22	17.6	21.53	241.51
70.15	25.18	14.93	21.65	159.68
34.98	11.32	6.68	75.95	185.62
58.88	7.44	61.49	39.17	105.95
82.31	7.86	8.02	27.16	70.18
53.08	13.28	28.02	58.05	120.68
31.29	16.75	19.1	54.02	100.65
217.95	6.59	17.91	17.88	311.49
58.94	18.05	21.09	25.89	93.15
67.77	2.34	4.95	13.66	155.23
64.32	14.24	20.28	7.15	15.1
561.55	11.89	20.49	13.53	113.73
170	35.44	52.97	9.55	36.73
252.46	172.69	13.49	24.76	147.72
102.54	10.96	5.97	20.54	56.79
44.99	3.78	25.36	12.11	13.43
67.8	8.85	18.79	60.04	101.78
31.46	13.91	16.05	44.07	74.37
73.35	7.64	11.37	9.94	303.35
9.95	7.48	9.88	8.86	50.6
52.45	10.26	17.49	12.42	294.21
204.03	3.17	332.53	28.61	183.13
262.51	5.62	22.78	25.24	175.32
69.47	308.69	84.27	66.44	66.91
85.11	409.35	33.85	12.33	59.54
395.2	45.37	30.44	19.72	9.92
286.74	46.32	30.03	25.58	97.84
83.65	3.46	25.94	52.26	22.22
88.57	4.09	7.06	48.1	120.79
39.48	522.5	12.14	31.27	205.53
99.19	24.39	10.76	16.92	126
63.87	10.5	6.02	9.59	86.88
48.99	10.88	12.37	34.86	147.15
143.32	45.76	7.61	36.23	47.28
15.83	11.23	30.8	16.02	50.13
31.88	12.73	13.85	10.05	302.58
38.49	11.75	9.72	109.86	71.93
51.17	39.55	6.56	83.5	29.71
35.53	8.55	11.7	14.55	310.61
133.89	7.9	7.81	33.44	31.29
41.89	5.47	19.06	6.45	36.57
25.73	222.12	13.7	9.63	115.43
21.04	6.44	84.53	31.65	65.67
44.26	5.83	9.1	22.4	276
44.78	4.33	12.46	11.89	195.08
17.58	8.48	24.81	13.02	305.53
12.47	6.75	10.98	38.56	346.37
47.59	7.83	19.06	43.56	118.98
132.63	5.63	93.64	33.25	239.21
107.37	5.76	10.85	19.04	61.24
68.36	8.33	9	33.5	150.23
112.13	35.1	17.16	60.48	150.47
131.39	8.81	68.13	19.44	164.21
57.84	6.76	9.63	22.06	149.11
198.89	9.98	28.13	23.18	144.84
45.28	63.08	70.46	61.02	117.68
43.89	10.43	51.69	15.5	268.09
165.1	12.41	98.22	46.08	46.52
267.49	7.65	67.36	7.08	269.04
120.79	44.99	54.38	36.41	87.56
143.8	12.19	17.6	26.98	294.94
48.5	21.21	27.64	20	70.85
288.01	11.07	9.1	11.82	179.07
262.83	7.12	17.58	8.76	43.58
445.56	17.02	47.84	18.94	82.34
180.8	11.75	177.44	29.23	148.29
87.31	12.71	6.66	58.57	104.3
7.53	2.47	19.43	34.69	313.7
28.34	12.75	26.32	25.17	85.45
40.56	10.25	86.92	43.54	32.53
89.22	3.88	31.79	36.41	304.15
25.76	123.01	58.08	16.71	143.13
83.87	37.74	36.03	9.71	216.97
38.92	91.51	44.21	10.78	70.29
189.3	95.82	28.14	35.76	158.24
57.27	40.31	40.78	6.98	265.08
36.13	127.36	3.64	12.89	213.81
21.76	12.21	72.46	25.27	87.39
17.44	13.73	8.54	10.7	58.08
130.03	17.08	14.54	21.97	217.91
37.12	15.39	5.92	11.6	102.37
338.74	8.52	11.68	237.06	273.46
44.97	7.97	50.33	44.53	392.79
39.23	12.03	84.82	109.4	32.4
62.75	14.25	13.89	10.78	412.69
142.16	6.41	52.74	15.9	103.99
64.17	22.44	45.37	57.3	504.1
21.06	12.72	9.56	16.6	30.14
62.29	42.42	24.85	24.57	252.55
54.52	33.35	22.51	11.38	109.21
24.94	13.27	33.61	17.01	111.04
42.25	15.54	66.94	24.12	61.22
60.42	7.07	13.49	52.86	171.05
50.9	13.31	5.89	44.63	213.53
318.11	11.61	213.94	28.93	22.75
86.58	13.64	5.95	76.65	85.12
33.4	14.21	10.43	56.5	155.71
218.28	8.3	12.72	17.72	94.95
98.19	8.65	8.6	32.67	38.76
83.08	33.34	37.85	54.09	143.52
49.36	46.07	9.42	70.58	80.05
202.91	11.45	8.56	15.34	529.86
139.97	9.97	37.35	55.58	200.93
34.73	45.92	6.78	24.59	118.52
62.06	23.29	191.23	50.52	490.74
114.42	19.89	11.57	39.65	175.08
106.17	13.08	200.16	18.77	259.73
6.29	32.27	15.55	148.88	125.83
90.02	14.88	6.23	46.07	309.34
173.53	10.65	7.55	4.14	202.97
226.33	7.46	66.36	27.8	221.9
162.05	6.83	226.02	16.46	110.52
116.06	13.46	14.14	28.68	97.46
47.42	39.69	2.74	10.39	128.85
153.36	63.06	17.64	16.58	112.78
40.3	25.77	10.19	23.83	47.55
64.91	42.48	9.51	11.98	110.49
135.18	8.46	42.03	40.54	72.18
39.35	15.36	18.37	14.56	87.44
64.05	17.1	14.58	20.38	440.06
36.78	13.16	16.14	20.07	34.95
37.89	16.46	55.07	19.32	197.45
18.59	16.96	28.53	18.37	30.24
110.52	8.6	14.22	14.15	75.07
29.45	14.85	10.9	32.03	40.07
20.93	11.74	16.47	30.62	171.16
329.79	10.2	17.14	12.93	144.57
77.05	21.03	88.33	10.86	303.23
19.9	88.92	36.63	12.58	80.75
720.58	11.44	93.01	7.69	24.03
286.1	17.8	26.19	15.84	207.25
35.54	13.44	9.23	28.65	178.34
144.12	18.67	8.92	12.12	126.87
52.08	39.64	108.57	100.73	180.01
411.31	11.01	15.07	14.1	12.35
527.49	13.66	111.9	9.21	135.52
31.9	11.11	216.94	18.16	39.72
58.75	14.88	42.37	13.68	290.13
82.62	23.06	12.49	9.73	27.94
104.94	8.19	88.07	25.68	5.3
52.01	18.98	54.02	27	88.81
74.04	6.16	23.08	9.75	19.36
70.95	4.77	569.68	21.09	26.57
29.66	17.16	9.38	6.09	12.7
26.42	17.83	53.2	17.87	349.84
60.45	12.54	47	3.21	56.83
267.84	17.8	80.24	48.56	79.33
65.18	81.11	30	22.24	292.36
245.83	2.1	97.7	3.89	67
29.01	17.05	44.77	12.22	65.94
18.89	14.54	33.36	7.2	146.29
159.94	305.72	127.56	4.39	3.19
47.17	5.5	225.97	11.02	46.06
28.24	14.5	28.78	9.15	155.18
85.02	52.96	31.63	4.98	72.79
63.38	53.33	15.62	19.61	111.87
40.02	60.62	6.74	15.14	202.22
35.73	27.05	32.19	6.84	14.86
442.03	6.5	111.1	11.9	31.84
72.1	14.24	36.13	8.26	177.68
58.53	86.11	264.08	8.06	83.51
83.03	58.34	27.41	24.15	74.05
110.87	30.23	18.78	6.83	39.29
87.78	27.8	18.84	19.26	151.88
21.32	17.84	142.7	14.83	33.91
208.4	22.86	31.83	14.82	103.65
86.16	17.6	39.71	15.57	194.43
92.67	16.6	11.29	21.54	268.22
86.58	10.14	57.22	13.16	115.08
55.86	30.76	28.22	13.81	49.97
27.25	14.03	56.32	118.54	13.38
258.46	18.18	40.61	12.42	252.56
28.98	10.32	15.61	30.68	262.87
47.4	47.04	42.29	20.39	115.78
15.88	73.27	107.75	22.33	124.01
47.94	13.89	15.25	35.02	596.84
34.61	6	20.4	40.73	26.82
22.69	41.78	86.29	22.01	107.48
87.49	18.95	8.01	21.81	84.53
35.78	18.82	12.16	7.42	33.96
207.57	11.7	4.66	10.24	451.82
45.39	56.96	55.06	25.17	221.59
19	36.52	14.51	19.56	216.74
25.86	33.93	6.53	11.21	146.56
88.28	12.54	17.81	12.51	108.61
31.05	24.64	10.85	29.95	51.3
60.64	24.03	6.97	36.19	25.46
22.3	48.18	10.91	14.79	14.25
43.33	20.06	8.86	10.72	44.52
231.19	17.07	19.26	15.35	82.1
87.39	45.3	17.01	21.61	241.61
221.69	30.56	23.37	7.42	21.46
151.59	10.21	4.26	13.57	61.09
205.25	7.78	3.6	34.33	92.87
315.62	11.9	24.53	34.04	9.07
623.59	5.73	25.27	12.8	236.44
69.17	7.2	2.95	12.69	178.57
37.69	97.17	40.21	20.69	84.21
97.4	24.7	25.04	22.87	130.33
77.29	30.39	23.46	14.96	60.89
98.36	7.01	8.58	15.27	93.84
107.58	48.21	3.18	12.46	74.36
66.8	9.54	5.48	25.38	52.78
151.17	34.53	2.58	31.72	165.71
92.54	10.74	6.16	16.17	97.51
171.11	20.4	9.8	30.56	41.3
30.54	18.43	4.79	15.18	117.2
66.9	7	10.41	5.47	146.68
140.72	24.37	16.85	12.52	56.01
549.99	53.76	6.93	21.91	50.2
70.63	9.02	5.3	25.07	155.3
60.23	4.65	15.7	12.28	91.68
70.3	48.11	9.35	21.57	70.86
104.39	28.54	6.12	11.02	72.24
24.86	13.25	8.22	7.06	112.81
25.89	79.93	4.08	10.44	94.65
442.78	12.51	11.97	8.99	33.44
67.42	9.37	3.57	23.38	36.72
142.29	20.9	10.97	20.02	65.26
72.03	401.44	8.78	10.43	220.31
175.5	15.89	14.94	8.86	15.7
170.15	4.29	4.97	14.24	60.51
101.71	7.89	5.74	6.27	69.19
91.32	9.57	16.25	39.8	37
187.68	9.5	6.97	15.28	66.35
44.21	9.39	4.7	9.12	52.63
72.68	8.21	6.74	10.57	89.92
108.8	4.88	8.25	4.55	164.94
39.06	14.6	8.2	24.98	131.49
340.34	4.37	4.45	12.04	203.71
76.73	10.26	54.12	16.08	46.43
88.99	55.29	20.84	18.61	231.05
31.62	10.91	21.43	6.17	718.52
85.22	5.54	112.27	11.65	74.67
268.86	4.1	14.24	4.92	95.56
195.26	10.98	17.73	22.28	282.21
146.17	15.28	59.59	26.43	58.66
60.33	10.57	8.8	10.05	48.34
202.84	20.8	7.01	47.54	122.82
102.36	6.15	5.26	31.68	101.24
106.24	27.61	9.17	12.37	57.97
40.1	34.36	27.64	35.84	22.86
45.27	13.33	4.54	48.1	34.92
94.1	6.68	37.7	13.98	204.25
58.59	9.8	67.53	19.62	31.37
56.08	7.09	19.88	14.13	147.87
35.17	13.43	135.03	2.12	58.03
56.27	96.27	45.61	60.73	112.89
132.02	7.21	8.58	38.89	70.67
69.74	20.36	105.39	13.41	106.64
56.16	17.85	14.86	80.13	38.84
82.29	16.76	47.85	13.93	27.98
233.16	61.01	47.82	29.21	4.56
50.84	43.85	2.27	6.97	91.59
14.61	11.22	28.16	10.8	93.14
11.52	15.95	9.74	56.23	91.46
30.9	6.41	27.24	8.37	250.34
14.01	9.5	25.69	95.76	157.97
25.99	45.09	9.42	32.31	547.03
59.69	11.12	10.92	33.91	194.33
28.19	8.17	4.77	20.47	20.16
30.76	22.39	19.49	94.65	15.45
34.57	23.59	27.27	9.34	107.39
97.06	6.04	33.47	52.21	27.52
324.01	20.3	53.6	54.16	11.02
239.8	74.32	56.84	15.24	41.51
111.61	34.6	14.93	24.01	11.54
375.7	6.58	53.19	24.16	17.14
17.77	22	12.64	15.82	14.85
24.35	50.61	7.53	22.2	11.53
21.33	38.3	18.38	12.04	30.68
20.69	9.53	10.78	72.4	33.49
13.32	25.16	48.71	28.99	63.7
107.35	14.83	85.3	9.48	34.19
36.86	11.93	40.26	72.87	6.26
601.26	9.48	27.23	13.16	13.74
62.63	102.06	16.43	20.51	23.14
173.15	10.04	1.98	64.01	47.91
156.52	6.34	54.19	20.6	50.11
476.85	19.52	2.5	32.18	9.8
35.33	11.01	604.66	16.4	4.42
25.59	36.49	36.4	21.8	105.16
233.05	9.9	12.92	27.84	56.24
22.9	4.86	22.39	5.92	66.76
132.1	11.39	505.19	24.12	78.89
20.64	9.21	21.71	14.57	290.52
135.89	18.12	17.47	14.1	688.82
47.83	11.87	28.35	57.51	46.67
17.66	9.98	8.42	10.11	32.15
31.66	4.37	76.47	24.39	151.52
41.3	81.21	45.97	19.39	79.05
58.77	8.04	24.02	15.3	143.2
148.86	51.82	44.11	25.47	113.15
439.66	8.89	7.66	8.19	92.2
43.89	13.72	34.44	20.18	41.72
44.12	7.45	23.77	12.09	206.34
109.98	21.68	12.12	6.78	423.93
38.09	23.19	22.82	15.95	89.64
35.99	35	13.23	9.97	72.2
36.14	10.91	32.98	12.39	122.18
32.57	20.44	71.39	12.34	162.23
106.5	20.67	41.74	20.01	11.12
107.91	27.5	33.08	14.88	395.09
67.62	20.29	12.88	7.65	87.49
19.14	19.34	24.54	11.11	106.33
57.65	17.12	25.57	8.43	144.54
37.68	24.64	125.83	10.47	141.33
29.83	24.24	56.46	16.99	96.35
125.8	29.31	33.88	10.16	139.59
305.5	12.96	20.45	30.95	22.78
23.08	5.59	59.27	12.96	86.88
18.69	205.39	12.11	8.92	157.67
142.49	10.8	14.95	14.53	90.87
21.19	12.35	213.56	7.72	111.43
207.34	83.52	24.32	35.73	47.41
27.29	92.32	10.89	14.06	67.19
43.84	25.98	79.31	6.45	219.61
236.66	41.13	12.75	25.43	189.02
51.53	34.06	16.29	16.23	26.65
134.03	7.79	28.06	55.57	168.85
74.3	9.04	3.9	45.77	50.12
202.33	59.82	24.01	24.69	16.91
151.37	40.02	12.47	22.43	89.67
297.41	9.25	14.33	14.42	25.73
67.66	21.25	22.95	7.66	40.48
44.39	52.31	56.08	40.26	5.41
143.68	18.96	11.21	20.74	105
138.02	3.46	13.93	28.59	10.1
128.67	68.15	9.98	11.21	44.12
115.14	5.36	23.59	30.56	124.07
44.61	7.47	320.63	20.87	22.09
8.43	9.58	107.32	20.31	100.67
158.79	5.52	20.02	20.62	637.71
384.15	39.07	45.63	11.8	23.03
64.34	3.85	68.48	12.1	198.55
68.79	5.56	29.13	7.63	257.4
139.39	178.51	361.75	42.2	53.47
157.45	8.24	19.05	23.75	68.51
76.31	8.69	24.18	13.67	37.92
19.29	20.64	47.03	9.43	312.6
99.5	16.81	17.56	6.58	103.3
349.94	21.11	10.85	31.16	56.21
116.53	51.25	7.01	14.04	167.86
37.5	45.9	13.45	7.56	115.21
32.6	79.51	14.27	23.15	77.47
97.69	16.85	11.26	21.5	178.74
9.49	88.38	18.32	9.91	339.23
104.56	216.02	46.66	12.67	126.33
38.81	19.26	27.04	9.71	375.41
426.22	21.61	5.85	14.07	160.38
15.01	11.28	33.09	17.69	221
18.83	11.74	35.19	13.94	16.96
486.76	13.31	5.93	19.85	30.01
45.67	15.24	18.65	13.89	207.24
16.6	6.91	15.44	16.27	9.48
116.99	205.49	5.35	6.28	85.38
330.78	13.29	16.63	95.34	184.01
35.71	10.73	5.23	10.77	136.69
47.39	5.62	15.05	23	34.29
219.24	30.39	24.52	4.64	115.83
174.51	10.22	9.96	7.31	73.48
30.97	34.42	4.96	5.12	143.8
24.79	6.77	7.97	5.95	69.72
86.64	25.01	21.86	17.22	53.1
9.98	6.61	11.72	7.43	239.27
14.82	33.53	8.82	6.52	45.38
16.27	27.77	29.03	15.11	113.35
19.22	11.2	10.2	14.58	381.49
25.87	11.51	19.91	9.17	249.4
44.52	137.07	31.09	8.16	197.66
46.34	9.27	52.12	18.09	105.15
142.19	10.4	182.84	21.69	85.36
19.9	66.1	10.77	13.2	237.59
190.06	11.28	101.86	13.53	185.37
114.88	8.13	33.69	9.74	24.42
116.84	4.63	88.47	22.72	121.56
133.31	32.31	135.32	30.6	148.53
19.68	19.11	210.57	7.94	29.61
146.61	24.87	43.26	64.46	106.03
30.63	53.14	36.08	8.79	354.75
77.91	64.84	90.99	153.74	191.74
24.4	17.74	53.09	35.66	77.37
54.47	5.97	145.93	20.01	83.57
25.5	46.56	29.21	100.17	154.25
71.24	20.77	144.56	53.72	70.61
129.64	11.38	23.97	59.19	279
38.5	8.97	62.5	43.72	29.94
16.18	12.44	24.33	15.42	89.58
48.66	3.95	432.41	8.43	177.62
77.22	16.17	22.81	18.67	174.25
7.8	14.54	56.54	13.49	119.85
256.94	33.84	18.37	89.05	158.71
129.1	11.79	13.51	15.19	89.37
112.59	9.04	34.25	14.27	54.08
25.26	17.36	5.92	7.89	89.86
58.93	12.24	25.71	12.56	93.06
103.53	56.86	8.83	22.89	194.53
40.8	84.02	316.12	46.51	409.76
198.7	16.52	366.38	13.44	346.39
86.88	391.34	21.83	6.49	210.69
58.89	7.3	8.3	13.32	188.92
56.06	20.26	20.28	23.04	58.6
47.14	695.4	26.23	17.66	53.9
79.81	4	29.3	18.37	145.47
43.83	3.4	9.24	17.62	67.58
37.07	3.74	19.32	11.34	13.3
94.17	12.47	15.9	11.08	71.25
74.13	4.33	7.74	14.33	334.51
57.89	13.84	9.88	3.98	91.13
58.4	3.47	39.13	81.68	66.21
137.31	6.99	11.44	19.49	27.08
148.83	21.13	50.77	6.11	77.03
313.21	35.55	9.16	11.67	40.15
595.27	96.41	33.65	101.05	9.58
47.73	17.56	10.64	59.29	167.47
39.25	31.2	10.57	28.22	5.53
14.73	7.68	25.15	12.53	57.6
82.07	8.69	17.16	50.5	289.04
76.63	14.56	88.1	20.25	57.24
84.3	10.19	15.57	26.24	222.96
295.46	6.15	78.79	28.42	190.7
110.54	173.32	50.16	26.27	54.65
21.37	8.52	12.17	69.75	119.24
57.2	11.45	41.21	32.71	40.62
104.49	29.17	11.97	35.82	136.42
40.72	16.23	43.09	25.6	329.44
29.13	15.51	26.15	39.04	12.02
31.52	38.19	9.15	22.45	13.12
57.91	68.73	8.37	13.99	63.39
53.02	10.6	10.38	32.58	166.8
37.81	111.19	28.75	23.74	432.26
49.91	14.08	5.22	17.16	40.26
19.13	23.4	21.12	20.19	593.95
86.06	53.08	6.79	9.97	94.39
84.3	51.82	24.61	12.06	85.51
31.59	33.93	21.48	14.3	68.59
58.48	11.79	3.09	60.43	146.56
63.84	17.26	449.47	16.6	553.24
37.52	53.76	74.55	31.68	127.91
38.24	26.91	17.73	10.63	120.41
59.18	22.43	9.21	31.48	27.32
367.55	49.65	11.34	13.22	102.82
465.48	3.98	15.14	19.6	105.15
12.51	3.68	10.91	77.44	294.34
136.16	12.02	21.39	11.23	23.28
255.98	14.15	9.4	14.16	285.16
54.03	11.14	10.15	18.78	114.19
209.91	77.87	3.52	15.11	604.82
229.21	64.14	33.98	14.62	204
102.66	5.09	3.72	21.59	136.17
16.31	3.42	35.33	12.66	356.47
23.5	6.28	11.16	23.44	95.89
82.8	22.5	56.92	50.07	182.34
49.51	129.25	11.97	14.57	141.56
53.13	33.15	22.91	11.36	262.75
139.73	13.34	5.7	28.79	127.06
31.91	23.68	21.19	75.99	45.62
40	6.59	9.28	161.65	109.67
30.17	5.15	40.73	19.58	82.64
26.61	7.45	7.02	279.45	113.18
97.09	5.54	16.7	15.49	71.8
34.63	30.02	10.03	178.12	342.53
72.86	10.53	3.64	19.69	48
57.65	25.83	27.4	37.94	56.87
71.98	7.92	8.32	18.74	56
241.59	24.26	16.09	45.36	197.33
95.45	10.42	4.86	12.5	131.91
81.2	9.53	298.09	35.55	273.85
52.7	26.52	6.17	5.65	96.26
84.28	13.43	111.57	14.31	260.65
200.58	23.39	19.02	11.37	51.09
74.75	9.63	11.52	28.06	34.5
151.22	15.95	6.88	14.33	7.21
51.39	4.41	70.38	9.12	208.15
412.78	11.45	442.32	10.43	67.67
15.13	4.44	57.14	9.53	81.73
14.88	9.09	75.32	12.64	191.34
57.45	8.24	447.43	10.59	80.98
51.15	9.27	65.88	23.3	429.77
6.18	11.57	80.64	8.98	28.07
32.98	14.66	15.05	5.09	225.39
40.33	9.1	7.77	140.21	590.61
23.41	13.24	30.81	11.82	94.16
99.65	7.07	18.18	64.94	99.43
25.15	11.06	10.23	45.46	269.01
100.95	23.7	23.91	17.61	51.13
7.67	13.03	25.86	42.21	198.13
7.02	12.98	60.05	13.29	366.17
198.36	59.99	249.29	11.2	58.13
52.93	33.72	24.47	24.06	156.18
96.46	24.14	32.12	57.93	140.83
80.18	718.43	39.02	26.5	165.75
36.56	4.31	13.23	31.72	138.56
51.33	3.36	108.02	43.13	36.82
28.59	6.7	15.06	4.68	85.52
189.34	19.26	4.77	36.92	94.75
53.89	12.06	41.48	217.49	69.29
166.77	6.42	2.55	375.37	53.05
63.16	109.7	38.96	31.59	266.67
116.85	30.61	197.7	12.94	240.89
143.25	47.41	111.48	13.54	359.6
396.56	19.82	206.81	38.64	1018.72
357.44	132.21	13.32	26.8	272.82
45.23	5.77	7.28	12	555.43
39.9	87.78	31.89	6.19	431.66
43.22	6.48	15.65	13.71	258.65
44.58	12.35	34.65	42.86	147.57
37.62	7.63	107.88	19.46	64.22
11.16	75.94	8.86	42.16	34.91
122.39	16.17	65.24	34.99	29.15
54.16	19.53	3.71	56.61	135.69
64.58	149.2	20.52	21.68	159.97
19.33	31.93	7.37	21.4	468.94
137.97	43.63	6.3	30.03	80.71
277.36	34.72	6.15	19.16	258.18
89.89	8.06	16.67	54.39	378.82
164.11	6.5	8.86	10.34	75.18
77.53	2.82	6.49	15.1	77.63
373.66	6.92	129.99	8.69	111.6
40.96	15.69	11.98	15.1	19.62
89.08	10.16	28.13	25.46	305.14
8.3	8.45	10.09	13.5	234.93
92.09	44.83	7	24.28	4.73
22.95	7.54	11.82	17.04	259.05
79.25	10.18	9.4	15.56	208.52
21.35	6.23	13.34	138.22	107.78
8.76	3.69	22.41	75.49	13.35
73.23	3.87	3.07	25.75	214.82
525.84	7.45	12.54	18.51	123.36
101.01	49.08	16.82	26.97	543.41
14.49	219.59	45.93	6.82	354.54
99.41	32.53	276.7	25.37	154.86
356.62	46.73	3.81	10.88	432.91
39.32	14.22	10.04	16.37	213.97
93.76	9.98	143.2	13.72	326.16
57.93	14.14	7.28	11.98	87.19
51.11	7.32	7.63	22.25	54.63
73.6	11.69	11.74	14.07	123.21
122.34	5.25	161.37	10.87	42.53
265.82	11.92	13.12	20.29	169.5
51.85	44.76	11.03	49.83	65.77
139.4	13.02	4.82	6.96	285.09
52.53	8.9	15.25	10.32	60.79
9.53	24.58	14.69	38.09	27.67
32.65	6.81	90.16	51.69	158.84
11.35	24.78	10.43	8.7	205.16
35.93	5.86	10.02	31.89	109.9
29.2	11.84	23.05	7.12	17.29
59.05	50.58	42.27	13.64	73.04
25.69	8.12	15.7	7.58	47.37
53.54	7.42	5.16	17.74	85.62
19.49	7.22	3.1	9.03	30
32.83	6.78	12.83	12.78	93.85
14.61	108.49	22.59	37.42	329.76
11.41	7.67	24.32	8.79	101.47
62.63	34.82	7.53	8.79	48.43
91.11	36.53	20.19	8.29	55.86
197.07	16.75	5.84	13.28	83.65
85.48	10.8	19.77	21.55	93.71
58.17	102.28	8.14	13.01	42.04
199.71	88.57	34.57	33.03	19.35
10.16	27.24	18.48	22.54	9.55
48.3	17.07	33.79	15.55	27.65
299.31	15.97	17.86	24.57	18.78
200.06	16.6	61.4	24.62	15.3
199.73	23.73	37.72	13.28	320.19
285.16	7.19	46.81	16.86	24.18
32.87	6.32	14.74	7.82	79.45
64.43	60.88	42.65	13.24	95.03
82.63	80.16	13.19	8.09	138.6
178.01	299.95	46.58	10.73	151.85
5.72	7.3	27.02	26.56	141.82
64.67	3.5	5.49	13.56	32.99
136.22	7.74	13.55	23.2	187.7
110.72	206.63	10.34	15.36	22.25
41.26	84.29	9.7	15.7	127.36
35.21	219.11	10.17	68.24	300.28
116.77	16.08	38.81	19.48	65.71
287.07	32.29	6.71	12.36	366.63
23.88	20.98	5.75	62.29	96.12
41.22	38.67	6.52	30.75	429.83
69.72	41.36	17.9	11.28	129.57
29.1	37.14	11.66	34.64	418.78
37.22	18.7	19.34	29.39	151.24
73.24	89.97	13.13	15.09	130.22
59.9	13.33	16.84	20.06	137.39
13.62	10.22	7.2	25.24	595.64
197.48	24.78	10.67	41.87	237.15
78.55	27.21	15.59	26.87	198.19
38.27	10.37	18.6	9.59	173
34.83	17.16	24.79	18.19	284.54
16.81	87.2	11.82	12.01	293.74
76.82	110.18	9.07	15	59.43
13.52	14.23	20.95	39.72	206.24
242.2	14.55	105.42	45.84	185.38
108.91	9.46	10.32	9.23	172.15
57.91	25.77	5.05	15.12	366.46
189.75	136.59	186.17	6.45	46.93
34.62	46.07	13.38	7	40.95
165.79	488.79	13.8	48.61	229.18
27.27	29.22	25	9.67	72.48
126.88	49.47	4.29	22.63	86.06
21.94	38.73	10.44	16.2	20.96
138.92	96.36	12.53	24.04	43.04
113.78	19.11	30.65	103.23	19.12
68.07	6.11	11.33	17.22	19.57
121.08	23.59	32.52	40.15	166.23
284.39	71.74	13.74	63.22	112.52
234.59	188.68	31.47	5	52.87
201.74	4.18	18.78	9.49	47.65
175.31	16.02	18.95	11.68	66.69
251	16.65	52.44	14.61	130.19
89.33	16.11	10.57	10.17	12.98
371.82	35.94	12.56	32.09	74.92
63.9	26.54	9.69	21.68	34.64
57.03	81.05	8.72	130.39	343.3
57.07	32.85	8.21	91.37	172.5
105.07	20.52	18.6	6.86	768
37.08	18.28	19.41	52.42	87.44
29.68	14.69	11.76	48.61	194.45
240.32	14.22	98.04	57.75	292.78
101.67	21.1	10.38	11.37	513.15
415.32	5.39	53.62	14.09	89.91
28.38	29.04	8.45	49.94	41.74
169.35	9	7.8	12.05	87.76
27.74	47.98	12.87	64.22	228.39
22.9	8.42	21.88	16.32	104.2
101.24	9.74	32.39	12.38	388.1
37.51	17.22	8.04	33.36	97.39
44.66	8.57	10.72	15.68	185.07
91.13	16.94	8.84	25.5	567.79
14.24	50.98	8.2	4.57	109.28
129.02	40.79	16.58	32.82	270.85
648.81	66.37	22.7	41.96	161.82
45.58	70.91	7.98	11.64	263.87
123.04	24.73	5.5	13.95	129.06
115.84	19.12	18.43	8.26	66.98
158.69	8.24	13.23	14.32	212.08
168.39	16.54	14.66	10.78	110.9
23.99	7.32	50.68	8.55	150.47
101.27	24.57	10.65	15.94	42.33
88.49	31.78	15.06	15.53	129.28
76.28	11.24	11.12	13.38	98.01
43.9	6.17	20.16	5.04	16.19
76	46.74	6.62	22.44	31.12
17.98	14.86	228.7	14.66	50.81
176.24	12.77	9.43	6.24	73.33
62.45	16.13	11.92	14.84	40.22
54.99	20.76	12.34	58.78	36.29
34.68	24.55	41.71	13.44	68
28.55	55.22	56.79	10.68	279.89
20.25	5.26	182.55	38.48	54.17
36.68	6.76	24.83	15.62	43.66
131.1	5.17	18.5	24.35	103.27
236.83	4.71	1173.51	45.8	51.18
246.45	44.37	30.69	12.88	144.08
37.42	14.63	13.61	12.16	209.29
34.19	9.71	26.02	20.94	153.86
72.79	31.14	16.19	40.81	140.81
259.27	14.66	19.68	18.94	111.27
18.94	9.79	284.07	23.01	52.86
117.89	19.85	32.7	24.68	59.14
3.92	9.32	16.41	37.25	117.3
78.41	34.63	10.5	30.28	102.54
101.97	32.78	12.84	6.59	400.57
39.3	38	29.33	8.15	37.54
35.64	33.99	15.82	10.03	788.79
33.27	12.8	18.08	6.86	80.42
24.48	125.37	4.92	17.44	96.44
54.25	58.78	15.45	157.24	67.48
33.22	18.67	13.8	17.01	168.11
48.18	24.34	23.41	35.5	283.95
54.27	96.2	11.81	9.22	15.41
60.89	10.74	19.51	9.81	93.47
31.72	23.87	7.01	28.58	249.6
37.3	7.75	19.77	10.54	265.92
34.29	21.68	13.53	13.2	87.4
37.41	6.79	20.34	9.46	28.51
68.35	35.1	71.77	18.56	276.86
33.86	38.71	11.24	12.33	195.95
34.07	81.18	38.99	32.07	65.27
26.79	9.7	12.41	88.38	203.34
61.2	27.73	36.59	9.98	71.5
64.59	6.55	52.79	15.44	46.56
137.77	121.11	33.46	9.68	72.22
49.48	28.88	44.15	14.67	411.91
202.11	15.04	4.03	7.94	19.44
63.99	5.45	55.36	8.77	71.03
134.28	13.2	25.51	8.18	51.27
68.89	181.8	29.09	14.35	319.79
69.87	41.18	6.5	9.93	353.76
32.42	37.73	13.88	73.35	183.68
24.51	5.86	8.12	5.98	66.67
108.55	29.1	205.14	294.63	67.51
227.89	71.43	73.63	28.07	28.45
61.17	16.67	15.96	9.45	140.34
67.66	39.53	212.47	21.65	58.23
124.65	28.17	16.11	15.91	32.03
85.57	27.96	10.95	7.62	69.76
38.34	30.9	8.22	18.46	169.29
135.74	64.55	16.38	304.83	121.9
67.54	95.86	29.98	183.76	132.08
71.2	7.63	22.28	24.79	13.27
111.31	15.4	35.61	19.35	11.8
22.96	9.9	29.09	22.76	83.54
16.06	15.96	13.16	9.38	43.18
84.53	37.2	8.15	16.71	187.87
81.73	24.61	17.26	10.22	122.47
35.55	82.05	17.85	10.12	91.86
49.38	21.7	14.85	22.13	320.72
103.01	58.95	17.97	20.06	281.16
30.9	36.84	30.48	13.98	13.69
105.48	25.57	2.17	9.35	101.93
28.17	12.69	26.3	22.23	18.4
211.94	3.63	14.82	36.51	63.13
321.08	2.29	16.11	16.26	36.04
299.12	6.72	22.16	24.21	29.32
262.81	9.63	10.24	50.01	59.8
114.51	16.4	19.98	16.63	37.66
84.15	12.03	5.31	19.62	70.5
78.9	18.79	9.83	10.39	59.19
23.24	8.29	21.23	8.72	58.74
146.84	22.57	22.16	20.15	62.53
201.24	48.27	11.98	13.36	34.52
116.03	14.04	7.5	17.56	12.02
15.72	23.22	10.76	8.91	41.93
62.54	13.76	114.32	6.89	155.21
172.34	5.67	148.89	14.48	41.95
79.49	19.71	42.92	36.42	47.4
121.28	45.11	9.75	14.33	104.34
381.44	18.9	13.66	31.7	28.52
146.36	21.84	20.28	14.47	95.18
348.22	6.5	15.25	7.18	34.38
50.72	13.01	8.47	8.88	71.98
286.07	44.85	4.49	8.74	88.84
68.73	6.03	193.05	12.73	181.87
48.54	16.33	48.46	9.05	168.38
11.37	14.2	9.04	5.72	351.95
74.68	30.89	15.75	9.22	94.96
57.36	25.52	24.31	14.48	181.91
270.39	23.78	5.12	8.32	119.46
84.19	18.08	36.18	7.92	33.23
34.21	10.31	22.27	12.63	400.95
62.22	22.13	26.07	31.61	223.52
32.08	66.97	4.5	22.36	45.04
81.36	25.37	6.7	13.32	79.6
168.94	41.89	54.35	26.14	262.36
197.27	13.57	13.15	13.82	400.74
256.52	14.13	4.05	7.54	91.87
18.64	11.17	38.24	53.82	64.16
56.27	13.83	54.53	134.47	22.74
41.86	7.75	94.49	57.14	183.09
333.44	68.38	96.63	71.6	264.43
159.27	13.68	14.9	74.78	50.57
16.05	4.97	29.91	14.14	79.26
77.48	33.29	134.82	21.53	8
83.5	33.93	83.46	19.85	113.83
49	6.56	181.51	15.47	70.15
5.95	13.97	64.88	12.66	29.96
15.12	21.43	9.52	10.38	95.94
13.29	11.87	9.25	45.96	16.17
40.43	52.02	40.34	17.12	211.95
25.91	13.45	42.1	24.67	236.95
321.52	9.42	97.72	24.62	35.08
22.1	34.3	4.13	35.19	197.47
49.07	17.73	75.72	21.02	10.62
169.86	10.54	117.2	14.67	112.7
376.68	8	35.94	57.99	38.01
67.89	4.1	32.19	147.37	119.09
86.25	7.42	30.67	25.93	54.9
30.4	7.32	23.94	59.39	642.26
65.28	19.79	27.57	48.74	194.27
17.71	28.78	6.08	82.13	16.67
104.25	17.58	8.09	18.59	154.96
63.33	12.02	12.88	48.19	142.55
82.24	26.49	3.8	9.89	48.93
52.55	14.24	21.99	19.99	162.95
135.69	29.48	8.91	12.6	103.28
100.25	4.26	9.61	7.68	1013.86
108.42	6.5	41.93	10.51	314.06
38.95	3.91	4.24	22.15	121.56
69.45	12.93	8.56	10.82	201.84
48.98	14.99	7.49	18.57	35.22
308.44	12.68	7.02	27.75	55.74
47.23	32.94	33.05	19.25	232.2
46.92	18.04	21.58	10.18	41.29
96.89	39.1	15.56	11.66	153.47
69.02	13.35	9.03	15.25	56.51
42.99	7.62	21.64	17.14	138.65
77.01	30.77	26.29	13.2	32.53
69.12	18.97	22.53	16.66	66.8
199.58	10	5.7	22.97	101.42
58.22	16.41	8.84	19.88	368.71
48.07	6.36	26.44	50.79	99.07
24.18	13.22	628.73	19.04	36.86
135.16	12.27	23.5	33.12	67.92
24.77	17.96	14.4	19.33	19.26
47.45	19.22	23.71	19.65	75.02
24.33	134.23	27.42	92.99	10.28
196.83	3.59	11.05	19.5	99.58
34.29	6.36	7.05	12.33	160.8
17.97	9.78	6.07	26.12	64.22
456.12	43.29	21.28	26.58	99.96
40.05	8.45	12.96	21.23	88.37
55.74	42.62	32.53	11.78	36.66
36.47	14.34	12.17	22.64	151.33
27.84	47.7	12.5	26.42	52.09
56.98	10.06	34.41	11.81	18.2
31.98	9.03	12.96	19.31	22.96
50.29	8.51	38.49	14.62	75.9
59.16	10.87	11.61	6.06	67.12
54.7	7.96	667.76	21.34	23.6
138.43	7.48	4.9	86.17	159.58
87.38	22.82	11.25	25.44	38.84
61.97	11.83	6.89	7.62	228.68
23.15	6.49	7.89	4.36	87.6
143.59	17	37.51	16.32	189.03
158.46	39.87	12.59	55.95	184.07
48.92	23.16	12.02	33.8	134.89
37.26	10.63	89.07	46.4	223.99
34.89	9.05	155.6	8.83	205.86
12.23	10.77	23.81	9.6	318.55
23.51	22.8	10.71	13.38	257.76
11.79	8.55	37.67	4.16	242.92
96.52	3.25	10.17	4.55	301.47
11	3.37	9.05	20.92	397.15
198.61	3.65	44.98	9.89	48.72
55.87	2.9	41.93	4.25	97.08
46.98	35.08	20.25	7.98	38.94
29.09	107.75	55.58	6.61	107.81
210.27	192.89	24.11	10.59	284.82
6.14	11.76	27.98	12.39	49.48
97.89	90.12	9.63	6.48	228.41
36.88	25.8	18.21	15.29	137.87
58.83	193.48	9.2	12.67	396.97
32.61	11.61	19.03	22.37	123.22
152.88	7.57	39	9.49	137.87
127.28	9.68	25.31	13.52	97.36
26.88	6.68	6.59	6.41	23.48
10.83	8.28	52.5	10.28	20.32
8.76	10.08	134.94	11.55	90.63
27.28	19.06	16.43	10.62	87.44
45.49	12	80.84	5.22	177.45
100.36	9.74	27	14.98	138.87
229.39	8.69	11.38	11.91	48.36
5.38	5.65	31.97	10.69	114.97
36.58	13.57	124.26	13.32	60.06
14.94	23.43	29.92	9.23	72.86
106.12	27.01	8.9	29.56	98.29
418.15	32.58	5.81	108.63	41.3
43.23	13.74	7.11	21.01	32.71
99.46	18.32	24.17	17.16	175.11
30.56	20.15	9.37	37.91	48.13
138.06	10.84	52.9	11.74	151.46
80.05	12.71	17.21	13.07	97.84
80.07	15.34	19.11	16.2	81.91
28.64	5.66	9.79	18.69	18.77
118.76	18.99	4.07	12.08	51.61
39.2	17.56	17.4	15.14	169.43
124.59	20.17	7.49	14.15	354
92.75	13.45	13.63	71.3	83.1
111.1	15.63	13.58	25.07	177.96
29.86	27.64	9.18	141.15	170.98
103.16	7.12	17.77	18.89	216.71
123.51	18.61	5.32	7.39	208.92
50.94	12.51	22	33.23	202.42
89.54	15.01	4.57	57.6	83.01
42.63	19.92	5.13	64.2	28.49
40.99	108.12	6.84	15.41	152.98
32.98	11.35	6.69	24.77	175.28
230.31	34.9	11.77	25.35	120.88
52.4	11.21	9.44	6.27	65.18
77.6	205.9	14.21	15.77	741.05
75.53	10.03	10.71	23.33	544.95
38.47	61.79	14.62	9.84	325.08
259.71	20.9	32.01	12.18	112.85
29.68	12.69	48.55	44.59	86.18
51.93	30.22	80.37	9.01	22.65
58.88	5.01	25.09	23.82	49.7
39.87	8.02	9.17	44.23	320.43
28.72	8.05	25.29	41.79	233.04
92.24	10.53	7.95	13.11	200.48
73.97	9.84	28.25	33.7	561.73
22.38	17.04	19.4	84.48	134.33
151.11	7.04	20.82	12.01	199.24
60.4	8.32	9.97	54.04	102.76
111.33	9.81	16.11	16.64	159.72
50.1	10.78	22.88	91.95	93.17
44.67	10.32	21.55	56.69	212.8
184.94	8.12	40.21	11.4	93.86
101.37	19.06	28.9	11.12	75.03
100.51	7.24	17.74	30.05	93.76
180.37	7.63	18.09	5.46	198.68
38.88	8.11	13.97	7.87	210
103.08	32.45	20.44	9.63	332.96
10.27	36.61	10.13	31.58	225.53
374.33	31.63	20.92	151.71	309.71
244.38	39.47	10.74	6.07	87.48
50.04	43.59	7.15	10.05	105.22
61.9	9.69	84.98	10.38	42.75
714.91	15.69	24.63	23.08	10.5
417.04	13.05	26.85	8.52	31.59
36.22	9.38	12.95	9.77	111.89
70.42	6.97	44.04	9.04	80.25
127.57	10.81	8.98	10.84	64.92
231.5	9.53	10.07	7.92	160.26
243.93	14.32	24.83	10.91	3.7
95.34	280.07	6.69	10.7	6.87
135.99	150.87	13.36	17.19	91.49
80.66	48.59	25.73	13.24	16.35
38.18	18.91	6.69	9.13	32.82
135.33	9.28	12.75	8.05	113.48
123.81	30.67	5.26	7.01	30.88
174.07	14.45	10.66	23.39	258.43
31.31	39.65	36.98	30.26	72.49
44.46	53.91	55.57	66.85	59.94
114.03	23.79	72.09	8.38	327.07
21.14	56.11	14.68	11.62	119.1
8.81	25.84	9.63	10.91	122.06
17.64	35.9	81.68	9.58	195.69
31.34	18.02	142.94	20.3	92.55
23.82	12.06	8.98	3.56	48.92
35.56	31.59	7.19	21.09	415.63
39.9	81.09	13.9	18.37	105.86
73.7	18.31	4.52	62.9	87.3
15.38	503.54	9.33	26.02	237.56
72.08	14.39	51.9	54.47	65.66
80.02	42.6	29.03	27.7	122.12
68.56	23.02	10.09	25.38	152.93
70.76	12.38	21.41	14.87	136.42
146.9	28.9	418.46	17.96	84.32
12.03	4.96	13.41	14.45	175.26
162.76	24.54	15.36	18.97	27.11
198.2	3.36	50.47	33.22	114.16
6.18	36.88	20.08	34.32	291.92
227.05	8.9	15.41	25.15	519.55
21.08	46.66	12.73	68.07	317.8
92.91	63.97	8.43	7.92	124.49
5.52	26.36	10	15.49	252.01
15.34	25.75	9.99	18.8	38.82
16.44	75.61	45.38	22.07	808.39
36.58	12.35	62.47	15.55	300.62
24.09	65.45	283.8	46.05	327.71
18.23	43	113.85	14.64	232.49
19.72	6.97	39.5	34.8	180.81
217.39	58.54	6.7	9.89	495.23
24.44	10.41	35.08	4.93	280.74
21.94	10.8	12.55	7.99	390.61
70.39	8.36	68.76	10.32	24.88
36.3	14.46	14.81	11.12	42.91
31.95	6.6	8.48	22.93	14.87
77.42	87.91	109.17	21.28	69.25
21.73	23.91	79.81	23.59	80.37
195.36	9.65	11.27	16.78	207.37
79.32	9.16	33.56	10.83	182.48
43.9	5.24	6.47	14.66	140.33
127.65	9.14	8.56	38.75	33.47
113.86	10.7	122.79	6.79	197.77
148.21	16.03	16.15	78.41	49.23
94.97	95.29	8.66	13.03	117.6
49.97	14.48	38.29	10.59	19.26
93.46	25.88	15.96	16.37	49.38
73.74	78.86	6.11	10.02	291.2
137.13	25.07	10.79	10.71	55.66
18.9	75.98	26.13	80.33	26.58
91.37	27.06	9.51	17.38	115.66
367	26.38	31.65	28.83	60.41
529.39	15.72	6.8	31.19	97.03
72.93	7.08	157.12	5.1	275.04
112.62	32.28	5.88	27.89	63.12
150.76	19.52	13.77	25.3	146.98
33.86	2.32	36.94	82.35	302.92
95.6	22.32	25.13	27	217.84
94.01	59.12	3.6	17.98	175.41
99.59	22.26	28.38	9.89	354.66
165.45	111.63	39.68	11.54	63.98
50.79	204.01	23.32	2.92	76.47
109.31	19.05	54.49	7.31	34.88
301.8	55.5	19.6	28.49	125.81
166.35	19.24	15.31	21.05	359.14
117.91	7.74	44.53	16.35	294.52
503.03	7.37	4.13	136.41	131.65
298.93	11.93	25.23	14.5	236.57
13.61	10.45	17.47	30.43	221.85
56.03	10.12	33.8	12.15	136.63
52.48	12.02	23	19.93	296.37
48.44	46.12	6.29	10.23	99.97
317.29	8.99	34.9	22.83	76.68
358.3	11.84	35.97	29.58	37.8
38.62	18.1	18.03	7.45	100.16
53.71	65.59	21.42	8.21	184.21
33.49	18.9	6.5	11.26	213.13
22.72	21.29	131.87	10.11	104.6
281.98	23.06	10.94	188.28	31.81
117.61	10.16	19.68	25.45	48.52
120.65	13.14	13.74	9.28	106.22
368.98	179.94	14.74	220.34	67.57
31.88	7.76	11.5	25.06	106.39
154.94	36.34	17.51	13.11	87.97
115.23	98.14	8.99	13.57	102.54
67.03	58.46	10.14	32.58	78.5
33.97	14.29	5.29	5.2	72.86
35.97	25.75	4.84	7.77	146.47
355.07	13.51	7.48	8.48	79.9
82.39	5.28	9.44	15	192.36
94.24	8.6	43.68	10.41	201.36
167.76	10.53	4.58	22.29	10.44
176.99	14.23	14.05	16.02	3.59
27.04	7.74	11.63	6.59	72.54
22.2	14.62	9.58	9.22	68.07
136.79	21.99	10.54	8.05	228.64
64.22	57.47	18.56	57.06	54.91
25.49	52.29	11.43	173.34	99.83
111.69	46.13	16.73	6.91	81
60.81	11.16	14.82	7.93	40.67
35.61	23.14	16.33	38.76	392.91
30.1	45.62	20.92	14.64	40.35
198.16	7.82	12.69	10.52	141.36
42.05	11.61	30.17	12.57	36.44
359.11	9.75	26.18	15.7	37.75
65.49	12.1	114.55	24.8	53.85
85.33	13.52	42.73	12.22	63.71
86.06	5.31	417.11	20.78	26.33
175.93	7.22	20.95	5.55	121.82
226.89	9.6	277.72	21.67	23.18
12.93	15.4	16.1	21.04	161.98
71.37	20.31	184.03	8.87	28.79
25.52	4.38	62.13	14.93	374.97
357.77	9.38	57.07	15.15	222.69
49.1	7.84	11.02	8.32	9.9
332.14	17.77	18.88	369.93	109.84
30.03	8.44	22.41	12.62	124.15
28.68	22.77	13.62	14.27	358.88
42.17	25.8	45.24	15.48	309.24
572.56	8.88	9.6	11.94	41.63
61.67	14.58	8.77	57.59	74.61
49.23	16.34	119.91	45.28	70.94
24.35	91.25	8.25	11.89	12.43
22.21	11.21	11.62	5.58	557.8
20.85	116.21	49.27	47.31	350.08
90.86	24.58	391.75	64.29	337.79
243.24	16.15	4.57	39.1	193.22
164.46	15.58	135.45	37.05	36.13
112.57	13.87	5.2	264.49	477.57
280.08	10.32	12.4	9.99	117.62
49.09	8.29	15.13	8.21	22.05
85.27	6.44	36.61	18.75	76.62
61.68	4.43	34.9	45.92	58.01
136.39	17.11	6.17	15.87	9.3
88.79	12.49	7.04	13.61	75.33
47.16	28.96	19.29	40.43	167.55
43.72	12.52	14.94	23.82	35.49
77.59	11.35	116.23	31.08	46.66
94.01	30.52	58.24	26.92	335.34
60.2	18.92	172.55	19.24	62.33
36.71	10.29	11.52	64.16	283.61
102.61	9.1	24.99	20.14	99.51
46.45	14.46	7.48	15.19	27.78
39.02	12.46	45.03	8.04	19.9
27.17	7.25	42.23	5.6	25.56
61.98	7.02	19.29	9.47	270.88
12.3	6.89	88.52	6.87	378.75
114.76	9.26	18.71	12.79	45.88
18.56	8.04	6.69	22.65	114.75
88.1	72.6	26.02	10.31	22.75
42.41	42.63	3.21	9.75	27.59
57.74	259.02	6.18	17.6	101.2
44.94	25.64	10.49	31.06	69.49
42.19	18.7	6.63	39.84	268.67
20.48	21.57	10.78	6.2	126.22
48.46	16.53	3.68	37.24	164
9.64	19.72	4.43	25.79	111.65
51.45	8.57	7.06	19.13	60.93
28.28	121.18	5.85	47.53	318.8
56.88	16.23	6.12	23.29	364.22
457.01	450.27	12.94	26.83	69.41
339.34	6.77	7.92	16.59	45.12
373.59	183.96	14.23	10.76	191.64
81.68	96.64	9.69	31.81	87.85
79.09	5.65	5.32	16.49	147.94
76.09	20.3	3.06	18.57	133.6
285.17	15.58	5.46	34.17	241.43
68.58	9.71	9.54	19.03	104.59
32.53	7.4	7.77	17.34	263.1
43.37	6.46	7.35	14.77	115.8
25.05	44.23	13.2	45.8	100.13
35.78	5.35	46.29	10.27	222.36
22.83	58.88	9.26	16.94	180.62
173.76	40.96	18.68	7.91	71.74
105.73	67.04	8.02	25.89	49.78
20.7	81.51	72.88	5.73
80.73	37.25	11.76	19.92
32.38	10.07	20.08	31.82
33.19	29.93	31.86	33.05
19.62	21.12	16.9	22.76
34.39	21.38	11.14	81.81
99.37	8.64	12.32	10.35
47.69	14.28	5.1	22.59
50.57	11.85	9.91	18.68
81.96	15.65	48.71	40.4
28.97	13.18	30.38	14.37
15.81	9.9	60.27	126.36
134.95	18.34	60.06	14.64
204.57	62.58	53.68	16.85
255.87	7.31	5.9	13.26
41.18	16.48	16.04	9.61
150.21	6.96	31.06	12.96
116.1	7.83	15.44	12.32
303.58	176.57	6.82	16.15
101.39	90.99	75.57	22.87
69.39	140.92	25.61	6.85
214.04	6.78	5.55	17.88
8.41	12.18	23.92	7.61
27	22.23	7.7	37.57
7.07	10.92	8.97	11.27
68.37	7.41	28.36	10.99
104.84	45.53	15.78	9.44
10.34	22.16	9.8	10.21
38.27	4.47	26.02	10.88
46.35	13.33	4.98	19.33
242.68	12.22	4.71	12.58
49.31	63.89	44.03	25.83
55.45	4.95	10.57	21.59
29.56	7.7	6.83	12.84
123.95	7.06	421.89	14.68
30.33	13	31.04	13.25
22.86	245.73	21.55	18.31
102.06	15.44	28.64	63.47
76.58	19.9	42.22	83.37
74.86	30.02	13.86	14.37
70.68	3.16	37.9	50.29
33.09	19.55	274.32	58.17
92.65	261.28	33.86	49.43
29.87	194.03	12.45	18.77
87.13	15.66	89.97	18.84
55.72	42.7	31.27	14.71
43.49	370.4	217.82	16.42
37.25	475.02	62.85	31.42
86.59	20.35	23.18	24.25
35.99	5.54	19.41	13.52
14.47	6.76	11.61	27.92
25.32	11.28	9.51	43.46
134.75	19.46	11.13	16.59
20.55	4.36	17.48	3.85
32.55	52.16	41.45	17.22
261.61	15.94	33.22	15.09
67.03	22.52	14.92	16.73
48.74	11.91	4.08	13.85
18.23	15.21	13.27	27.13
34.38	28.12	15.52	24.93
608.58	24.05	6.26	5.51
176.51	131.45	108.43	53.69
51.41	24.23	38.53	56.51
355.19	45.3	2.81	18.87
60.73	40	23.71	52.13
24.26	24.38	15.95	33.77
65.88	50.59	12.59	14.71
56.62	31.91	2.28	5.12
89.1	5.87	3.31	65.84
85.72	5.62	6.52	11.2
23.68	23.01	6.79	7.49
20.14	91.59	123.62	11.24
5.35	10.07	6.21	30.72
50.87	215.89	5.06	104.95
52.1	31.39	304.65	7.83
91.11	17.08	27.81	10.37
134.85	70.31	8.74	16.1
99.92	12.39	10.27	14.64
76.62	14.78	6.54	12.85
188.98	69.08	21.58	15.67
41.8	11.28	14.73	5.32
36.91	8.47	10.64	12.39
21.23	17.92	5.61	14.31
105.82	7.27	6.35	28.91
67.16	29.34	16.76	18.59
38.65	23.66	21.18	33.84
14.98	5.67	40.01	9.16
225.84	7.77	66.71	13.9
14.85	9.87	16.48	26.77
232.87	8.96	16.66	61.04
135.39	46.02	6.24	11.11
39.13	6.02	10	5.51
259.17	26.31	129.71	29.25
57.55	14.63	70.39	19.01
50.21	98.48	15.32	27.21
71.42	9.06	6.23	24.04
126.88	10.33	8.97	352.75
147	54.6	32.32	63.11
98.87	22.69	12.3	20.06
261.73	17.65	7.94	10.6
52.65	10.59	3.88	10.73
246.29	47.58	13.91	57.46
38.41	14.48	17.55	12.18
161.44	8.45	4.96	11.13
8.96	30	13.88	4.19
16.02	21.06	7.11	118.72
90.86	6.93	10.48	14.23
8.18	12.24	9.98	3.14
45.37	14.96	94.21	61.61
92.47	14.88	4.2	9.44
95.49	51.58	15.07	18.71
154.24	126.98	24.4	13.06
25.29	6.65	28.19	5.32
52.27	4.69	10.38	3.94
339.79	20.36	34.84	18.06
42.59	8.31	43.98	17.83
69.06	3.28	27.83	11.15
83.91	27.87	7.04	17.42
120.18	51.68	49.5	11.87
122.93	9.23	22.67	15.37
46.32	9.89	8.24	11.73
141.35	7.35	12.33	13.48
90.52	38.4	11.61	18.93
84.57	11.16	59.11	8
37.44	5.88	68.26	7.54
44.98	10.12	34.82	10.13
137.22	19.48	15.09	13.17
70.09	13.16	8.21	19.89
87.56	10.09	34.09	28.24
116.22	11.58	4.03	23.47
94.68	5.43	106.4	5.92
47.2	37.51	67.96	11.62
371.23	9	62.57	69.75
591.33	9.13	5.26	12.99
47.55	6.44	14.83	14.44
145.77	5.3	10.01	29.04
291.64	6.47	23.66	56.08
115.71	8.46	15.06	16.25
433.47	15.81	20.71	3.18
176.63	8.89	29.81	5.06
203.44	8.24	7.52	6.45
102.05	3.58	3.02	10.39
13.9	33.75	8.9	17.45
387.83	11.23	9.05	4.87
77.04	17.43	13.65	6.64
19.08	118.13	6.11	18.25
64.22	76.31	17.44	6.24
41.91	9.68	6.24	89.48
38.55	147.33	6.82	106.06
36.25	13.38	4.23	10.29
163.46	122.54	48.33	41.2
29.33	5.58	11.84	7.77
246.82	24.2	12.01	5.87
68.05	8.29	5.82	34.94
96.93	43.34	6.53	14.28
13.77	19.43	12.18	15.8
28.42	28.12	6.31	22.42
41.9	11.07	64.04	12.75
41.85	17.29	40.29	18.82
172.29	107.68	34.38	11.55
40.88	14.71	12.73	6.16
40.37	12.85	942.82	8.46
58.02	25.08	69.81	31.52
106.78	21.6	67.59	13.2
77.12	7.14	88.7	5.32
26.79	20.82	15.6	15.01
30.55	5.65	106.73	8.77
42.34	4.63	62.94	6.59
25.2	12.28	7.99	5.39
46.89	5.22	11.81	6.64
38.28	15.99	5.88	36.51
70.89	19.7	14.6	30.16
23.22	7.52	13.02	9.93
56.02	1.83	13.91	6.78
83.2	37.54	16.44	14.97
26.65	6.8	38.78	111.58
242.06	18.56	26.31	17.32
117.95	29.99	25.59	99.76
185.91	39.03	26.65	23.55
28.18	481.1	43.57	12.26
43.49	21.85	230.83	66
42.8	12.93	192.03	45.7
78.08	3.27	37.66	22.37
46.69	10.44	77.72	44.21
26.69	69.66	12.86	24.62
179.1	12.8	125.39	11.91
177.16	205.72	70.73	32.11
31.21	52.65	11.85	12.74
80.17	6.18	545.39	18.16
46.61	6.01	34.17	23.26
36.07	23.95	25.1	8.02
20.51	8.94	357.88	13.5
192.37	53.89	66.81	13.54
110.86	7.23	407.82	7.23
43.86	9.22	60.86	13.8
91.48	15.69	29.13	9.36
148.84	6.18	12.32	5.25
80.61	9.77	29.8	23.62
48.53	10.19	42.16	16.13
49.94	33.09	14.58	21.83
412.43	13.29	12.04	10.94
25.44	9.46	18.15	16.08
80.61	15.96	146.43	30.46
50.1	18.98	18.33	33.26
75.5	10.65	105.23	82.06
471.59	7.58	24.3	27.32
7.98	11.44	37.74	10.04
347.96	10.52	23.03	20.69
92.03	6.87	17.26	18.2
29.02	38.43	12.61	12.64
15.33	216.23	18.53	15.45
78.77	28.09	14.98	11.04
182.86	155.68	7.5	12.29
33.71	13.6	65.86	18.08
280.75	18.33	73.78	16.2
30.53	12.11	6.9	10.58
120.73	22.76	22.76	9.53
23.73	2.8	51.41	10.77
40.01	5.13	19.93	24.58
74.49	9.06	29.67	15.64
14.34	3.42	71.73	18.57
306.97	31.14	6.03	10.14
30.84	5.72	54.37	14.24
22.26	19.04	7.94	9.25
80	36.77	8.48	11.05
52.44	29.09	18.55	6.09
17.56	167.7	7.74	9.29
157.08	14.24	8.27	11.2
21.27	34.69	5.35	8.26
27.58	12.44	8.99	10.31
71.38	59.22	21.93	11.63
66.08	10.94	13.65	8.64
113.14	90.43	50.37	102.28
17.34	7.96	34.66	251.96
15.04	11.44	82.4	6.27
18.59	9.7	8.56	7.25
28.71	44.77	12.88	11.89
42.26	26.16	8.82	5.87
23.73	13.04	11.33	8.81
154.55	26.18	6.69	11.28
126.03	48.26	16.24	8.95
895.08	8.06	96.44	11.4
100.34	6.41	9.82	5.23
75.86	51.67	7.15	17.6
370.85	62.07	5.61	19.03
64.15	59.87	80.75	23.06
32.18	70.06	10.98	7.35
197.62	39.94	11.27	30.59
153.71	25.84	9.35	29.55
271.38	10.47	13.85	142.21
128.61	8.87	74.76	17.64
633.3	16.58	26.2	22.1
35.67	187.63	15.61	77.13
59.38	29.74	12.52	48.03
277.32	8.59	15.72	31.54
37.46	6.62	44.63	25.58
45.7	8.94	7.96	24.49
280.76	8.64	10.87	14.15
20.92	5.26	29.55	13.91
349.49	71.17	21.23	19.68
738.86	31.47	9.99	25.26
281.13	205.39	5.82	112.67
97.41	22.38	129.77	29.54
14.68	4.78	86.99	26.88
138.89	12.35	7.24	7.42
40.16	12.99	47.43	11.96
41.69	9.54	8.96	69.24
48.54	36.99	186.96	30.08
123.71	11.01	24.91	12.63
76.35	12.59	86.56	5.93
57.72	7.48	47.38	26.37
112.84	11.11	4.7	22.34
261.75	18.07	22.87	43.08
120.63	152.6	7.72	20.08
38.53	46.8	10.91	20.7
19.3	69.68	8.44	27.27
227.14	10.36	33.21	28.64
12.6	21	8.3	24.68
50.92	11.44	11.9	32.27
115.91	95.56	12.88	52.34
77.5	20.94	62.66	25.24
104.72	13.12	308.46	9.51
75.13	10.68	64.86	8.44
52.32	170.85	37.7	19.18
65.33	26.93	8.18	7.21
29.2	35.08	181.03	25.4
142.85	14.66	60.29	25.93
202.86	4.84	190.33	19.91
63.09	31.73	69.46	20.48
52.1	29.48	35.2	19.3
286.05	19.11	21.12	7.11
217.6	15.15	212.6	10.24
125.43	4.4	150.7	11.17
161.55	4.52	6.59	13.41
59.32	14.64	40.09	16.07
88.85	5.98	9.57	18.31
192.14	9.53	348.71	16.96
[truncated: 1,165 more rows]
