# Supplementary material for: Phosphorylation tunes p62 condensates to drive autophagic degradation of ubiquitinated proteins
Source: EMBO J. 2026 May 5;45(12):4061–93. doi: 10.1038/s44318-026-00785-1 (PMC13270050; doi:10.1038/s44318-026-00785-1)
Supplement: Supplementary file 10 — Source data Fig. 1 [file 44318_2026_785_MOESM10_ESM.zip › Source data Fig. 1/1D/README_ID.txt]

Figure 1D Source data

Content: Original-resolution confocal images of Alexa Fluor 488 channel (Ch1: NBR1), mCherry channel (Ch2: mCherry-p62), and Alexa Fluor 649 channel (Ch3: TBK1).

Processing: Brightness, contrast, and colors were adjusted appropriately for all panels.

File names and sample descriptions
Image-1: mCherry-p62, NBR1, TAX1BP1, AZI2, TBK1, and 8xUB were mixed.
Image-2: mCherry-p62, TAX1BP1, AZI2, TBK1, and 8xUB were mixed.
Image-3: mCherry-p62, NBR1, AZI2, TBK1, and 8xUB were mixed.
Image-4: mCherry-p62, NBR1, TAX1BP1, TBK1, and 8xUB were mixed.
Image-5: mCherry-p62, TBK1, and 8xUB were mixed.
Image-6: mCherry-p62, NBR1 (D50R), TAX1BP1, AZI2, TBK1, and 8xUB were mixed.
Image-7: mCherry-p62, NBR1, TAX1BP1, TBK1BP1, TBK1, and 8xUB were mixed.
