# Supplementary material for: Phosphorylation tunes p62 condensates to drive autophagic degradation of ubiquitinated proteins
Source: EMBO J. 2026 May 5;45(12):4061–93. doi: 10.1038/s44318-026-00785-1 (PMC13270050; doi:10.1038/s44318-026-00785-1)
Supplement: Supplementary file 11 — Source data Fig. 2 [file 44318_2026_785_MOESM11_ESM.zip]

Archive with 53 entries (48 files):
- Source data Fig. 2/
- Source data Fig. 2/.DS_Store
- __MACOSX/Source data Fig. 2/._.DS_Store
- Source data Fig. 2/2A/
- __MACOSX/Source data Fig. 2/._2A
- Source data Fig. 2/2C/
- __MACOSX/Source data Fig. 2/._2C
- Source data Fig. 2/2D/
- __MACOSX/Source data Fig. 2/._2D
- Source data Fig. 2/2B/
- __MACOSX/Source data Fig. 2/._2B
- Source data Fig. 2/2A/2A.pdf
- __MACOSX/Source data Fig. 2/2A/._2A.pdf
- Source data Fig. 2/2C/2C.xlsx
- __MACOSX/Source data Fig. 2/2C/._2C.xlsx
- Source data Fig. 2/2C/2C.pdf
- __MACOSX/Source data Fig. 2/2C/._2C.pdf
- Source data Fig. 2/2D/2D.xlsx
- __MACOSX/Source data Fig. 2/2D/._2D.xlsx
- Source data Fig. 2/2D/2D_TAX1BP1KD_p62(pS403)-p62_p62(pS403).tif
- __MACOSX/Source data Fig. 2/2D/._2D_TAX1BP1KD_p62(pS403)-p62_p62(pS403).tif
- Source data Fig. 2/2D/2D_NBR1KD_p62(pS403)-p62_Merge.tif
- __MACOSX/Source data Fig. 2/2D/._2D_NBR1KD_p62(pS403)-p62_Merge.tif
- Source data Fig. 2/2D/2D_NT_p62(pS403)-p62_p62.tif
- __MACOSX/Source data Fig. 2/2D/._2D_NT_p62(pS403)-p62_p62.tif
- Source data Fig. 2/2D/2D_NT_p62(pS403)-p62_p62(pS403).tif
- __MACOSX/Source data Fig. 2/2D/._2D_NT_p62(pS403)-p62_p62(pS403).tif
- Source data Fig. 2/2D/2D_TAX1BP1KD_p62(pS403)-p62_Merge.tif
- __MACOSX/Source data Fig. 2/2D/._2D_TAX1BP1KD_p62(pS403)-p62_Merge.tif
- Source data Fig. 2/2D/2D_AZI2KD_p62(pS403)-p62_p62(pS403).tif
- __MACOSX/Source data Fig. 2/2D/._2D_AZI2KD_p62(pS403)-p62_p62(pS403).tif
- Source data Fig. 2/2D/2D_AZI2KD_p62(pS403)-p62_Merge.tif
- __MACOSX/Source data Fig. 2/2D/._2D_AZI2KD_p62(pS403)-p62_Merge.tif
- Source data Fig. 2/2D/2D_NT_p62(pS403)-p62_Merge.tif
- __MACOSX/Source data Fig. 2/2D/._2D_NT_p62(pS403)-p62_Merge.tif
- Source data Fig. 2/2D/2D_TAX1BP1KD_p62(pS403)-p62_p62.tif
- __MACOSX/Source data Fig. 2/2D/._2D_TAX1BP1KD_p62(pS403)-p62_p62.tif
- Source data Fig. 2/2D/2D_NBR1KD_p62(pS403)-p62_p62.tif
- __MACOSX/Source data Fig. 2/2D/._2D_NBR1KD_p62(pS403)-p62_p62.tif
- Source data Fig. 2/2D/2D_NBR1KD_p62(pS403)-p62_p62(pS403).tif
- __MACOSX/Source data Fig. 2/2D/._2D_NBR1KD_p62(pS403)-p62_p62(pS403).tif
- Source data Fig. 2/2D/2D_AZI2KD_p62(pS403)-p62_p62.tif
- __MACOSX/Source data Fig. 2/2D/._2D_AZI2KD_p62(pS403)-p62_p62.tif
- Source data Fig. 2/2B/TBK1 KO_vector.tif
- __MACOSX/Source data Fig. 2/2B/._TBK1 KO_vector.tif
- Source data Fig. 2/2B/2B.xlsx
- __MACOSX/Source data Fig. 2/2B/._2B.xlsx
- Source data Fig. 2/2B/TBK1 KO_wt.tif
- __MACOSX/Source data Fig. 2/2B/._TBK1 KO_wt.tif
- Source data Fig. 2/2B/README_2B.txt
- __MACOSX/Source data Fig. 2/2B/._README_2B.txt
- Source data Fig. 2/2B/TBK1 KO_K38A.tif
- __MACOSX/Source data Fig. 2/2B/._TBK1 KO_K38A.tif
