# Supplementary material for: Phosphorylation tunes p62 condensates to drive autophagic degradation of ubiquitinated proteins
Source: EMBO J. 2026 May 5;45(12):4061–93. doi: 10.1038/s44318-026-00785-1 (PMC13270050; doi:10.1038/s44318-026-00785-1)
Supplement: Supplementary file 11 — Source data Fig. 2 [file 44318_2026_785_MOESM11_ESM.zip › Source data Fig. 2/2C/2C.xlsx]

## Sheet: 2C
NT	NBR1 KD	TAX1BP1 KD	AZI2 KD
0.818912	0.343584	0.419795	0.162405
0.871387	0.41069	0.412243	0.376788
0.740943	0.428367	0.266667	0.122264
