# Supplementary material for: Phosphorylation tunes p62 condensates to drive autophagic degradation of ubiquitinated proteins
Source: EMBO J. 2026 May 5;45(12):4061–93. doi: 10.1038/s44318-026-00785-1 (PMC13270050; doi:10.1038/s44318-026-00785-1)
Supplement: Supplementary file 11 — Source data Fig. 2 [file 44318_2026_785_MOESM11_ESM.zip › Source data Fig. 2/2D/2D.xlsx]

## Sheet: 2D
NT	NBR1KD	TAX1BP1KD	AZI2KD
64.26	1.9	122.16	66.52
10.52	1.39	12.55	82.31
52.33	2.37	15.97	42
3.91	2.62	2.59	1.52
7.98	39.39	181.98	6.61
259	2.39	4.93	2.67
277.94	2.21	8.15	2.14
193.03	2.53	5.6	2.74
43.87	20.45	6.59	2.04
307.25	3.33	4.22	5.07
107.45	3.64	16.6	4.13
2724.36	3.66	6.53	6.27
229.47	5.22	6.28	7.21
18.39	4.88	9.4	2.65
5.57	5.73	12.24	2.12
507.14	5.47	3.8	19.95
355.62	2.56	10.63	3.04
34.28	4.6	3.51	9.48
41.88	6.19	6.08	1.52
2.68	2.76	7.42	3.79
19.4	6.1	56.62	5.62
3.94	4.65	3.86	2.73
4.45	5.76	7.6	2.6
3.73	13.81	11.68	9.49
4	5.65	7.94	8.06
5.82	6.08	7.04	1.68
9.86	33.41	5.63	1.45
10.7	4.45	66.79	5.17
37.53	7.57	5.11	5.98
44.69	7.41	23.96	6.33
6.31	84.95	3.6	11.37
7.05	4.63	7.31	5.08
47.24	4.69	18.12	7.84
24.39	7.88	21.43	7.21
120.74	4.06	6.11	7
3.68	7.33	7.27	10.33
7.21	10.28	6.41	2.37
5.25	89.32	2.32	2.21
3.12	6.13	3.74	1.97
5.9	5.61	4.57	9.02
4.61	4.48	3.47	1.98
13.34	1.96	3.97	1.82
11.62	10.07	13.84	2.95
10.84	4.57	9.12	81.03
4.9	4.53	8.83	68.56
4.74	3.09	12.59	1.58
5.23	39.64	7.63	12.21
4.85	6.72	4.95	2.96
16.65	7.86	29.05	1.42
3.53	38.04	27.29	2.61
3.86	8.49	8.1	24.49
5.09	4.1	5.92	5.77
9.42	10.66	4.33	133.4
12.19	58.84	7.98	149.15
15.74	19.04	4.56	12.21
17.52	14.1	5.05	5.15
23.04	11.51	34.12	8.11
5.38	10.27	34.84	15.05
20.55	6.06	19.87	3.45
22.19	6.87	6.14	105.95
37.87	111.11	11.44	145.4
11.04	3.77	5.77	155.72
16.7	95.73	51.22	14.67
178.4	2.62	13.11	153.07
12.07	8.56	11.39	174.69
9.22	4.09	14.86	2.42
51.85	78.3	11.38	2.16
4.75	2.07	10.91	2.47
49.38	14.64	15.22	3.27
358.77	3.2	46.22	4.3
21.59	11.35	7.72	2.19
6.96	118.62	3.37	38.62
871.27	6.05	2.7	3.46
15.53	7.26	3.78	61.34
67.48	6.42	7.47	1.84
7.87	4.74	4.91	16.33
11.86	3.82	19.84	3.98
83.08	24.31	6.95	25.85
102.34	29.65	3.67	2.37
13.09	131.51	10	74.97
37.09	11.15	5.18	3.25
18.97	7.72	12.51	69.88
237.81	4.06	4.54	2.58
28.07	9.99	5.98	39.52
29.82	7.7	5.78	36.36
63.85	3.42	40.36	3.27
11.16	9.68	46.16	11.43
33.65	12.65	3.14	1.23
137.15	24.68	7.44	3.57
29.41	10.4	12.37	6.81
24.92	66.97	2.83	11.84
96.76	62	3.71	10.46
11.55	56.32	5.32	2.76
47.91	9.14	4.67	2.37
65.85	3.28	11.49	3.96
62.81	9.2	10.56	2.88
43.8	6.88	15.06	6.49
77.9	4.24	142.8	3.47
68.5	8.01	2.28	4
509.31	10.56	9.23	7.68
64.39	13.98	10.93	5.46
226.14	5.3	12.62	4.56
10.07	5.12	10.23	3.02
11.66	6.11	27.52	2.97
286.33	5.02	12.67	2.18
19.11	22.26	4.21	10.32
17.65	3.69	13.63	14.54
482.58	4.16	5.96	3.83
170.71	14.8	37.47	2.29
30.36	73.44	407.93	3.87
28.6	8.05	8.19	3.27
57.11	4.38	10.92	4.43
93.57	3.3	106.15	4.85
17.1	4.14	5.26	4.73
12.66	2.92	4.82	2.88
4	33.25	27.53	5.44
5.06	40.43	9.48	2.81
5.06	16.23	30.02	2.47
7.57	5.29	12.34	57.98
4.99	4.34	32.01	7.32
7.14	10.79	10.23	23.61
3.49	6.11	46.67	1.53
11.29	6.33	7.56	3.38
4.67	4.6	5.91	3.18
5.47	7.61	12.02	109.87
169.57	8.8	29.18	2.48
4.84	5.15	13.56	3.42
7.65	17.43	14.61	4.17
5.93	8.73	4.16	6.81
7.11	32.77	5.67	2.64
8.53	5.85	3.77	161.73
4.61	33.39	4.1	95.58
2.21	24.11	51	4.24
53.56	10.65	3.19	69.04
2.28	3.86	205.33	5.37
46.22	6.08	5.34	4.67
34.88	4.1	53.18	4.56
44.33	3.56	8.94	14.04
88	2.84	7.24	2.84
40.04	3.09	3.82	2.77
22.31	5.24	5.55	5.59
12.06	3.95	12.5	88.2
13.26	3.22	11.2	4
81.01	3.91	6.6	3.74
184.58	10.44	19.06	3.96
8.45	14.33	6.54	4.6
3.4	6.61	4.49	29.65
3.4	6.67	6.65	5.91
6.31	7.15	10.33	4.09
6.68	4.87	5.41	5.07
80.64	3.47	6.59	3.16
2.98	11.22	4.65	2.84
5.17	9.12	4.99	1.99
4.93	22.56	13.71	3.8
11.5	13.27	6.97	87.54
23.37	6.12	12.54	4.8
11	10.4	15.55	92.9
8.53	9.25	20.07	4.77
5.85	3.84	22.48	168.46
4.59	8.82	76.46	101.21
14.81	10.45	7.43	152.09
1363.15	9.67	60.52	4.06
2980.67	8.1	46.78	4.8
63.27	3.92	10.84	4.17
87.53	4.3	5.18	3.81
96.69	13.71	502.08	151.04
5.03	6.18	11.87	4.11
8.76	6.19	6.25	3.11
50.05	5.17	8.08	4.5
92.86	5.61	6.59	5.4
7.16	5.35	3.67	41.19
17.76	6.67	4.2	6.88
2.67	15.96	3.31	3.89
2.26	5.04	10.98	4.22
4.96	13.85	11.12	15.23
12.61	89.06	91.97	3.59
4.36	13.95	19.23	5.62
3.93	2.31	11.29	7.7
3.43	3.77	7.11	4.08
2.66	6.29	78.31	3.96
32.83	1.46	7.11	3.57
18.28	2.79	213.89	59.58
19.46	2.34	6.54	71.64
18.72	10.3	7.2	16.87
16.07	2.67	99.32	4.02
47.38	1.54	9.37	78.86
22.86	7.89	5.95	7.94
3.02	1.96	10.98	12.34
6.61	2.19	145.89	14.92
50.61	1.92	148.43	25.53
21.41	2.28	14.23	48.65
254.13	2.22	140.75	119.79
162.31	2.27	38.74	14.67
115.6	6.5	16.67	38.83
44.28	2.7	6.57	2.96
13.01	16.57	7.33	124.62
49.15	23.94	7.65	28.88
134.21	9.8	16.46	6.27
8.91	3.82	8.22	2.3
14.25	3.37	3.25	2.15
102.21	6.1	66.55	9.27
107.81	3.49	5.78	2.66
11.6	6.91	46.18	7.25
9.13	8.14	16.24	4.92
184.84	8.09	8.95	3.89
13.07	8.04	14.58	8.02
51.39	11.71	51.52	92.68
28.82	4.37	206.3	5.36
82.93	18.72	6.8	6
45.01	7.04	3.32	3.73
52	7.4	4.68	3.45
408.13	4.78	9.85	3.95
892.57	4.89	4.25	87.51
33.66	120.38	7.61	78.1
105.05	8.13	3.79	7.31
164.65	9.12	7.46	6.23
6.6	17.68	5.78	2.3
11.13	4.01	6.26	99.9
7.3	14.42	10.18	119.71
38.9	19.77	9.3	109.26
18.45	20.22	7.51	121.01
15.75	8.07	12.28	16.4
134.4	26.54	244.29	6.59
18.54	4.51	5.84	57.41
6.44	10.16	5.62	4.12
66.08	4.04	35.56	46.39
179.86	20.73	2.15	107.9
193.17	6.89	2.99	40.98
23.01	5.12	9.68	43.42
88.34	3.75	17.44	146.7
19.2	4.97	15.02	4.3
49.6	5.73	7.1	2.09
50.94	23.05	3.12	1.35
16.81	9.91	4.11	1.44
18.99	11.14	7.37	1.98
267.91	5.27	5.78	1.73
73.01	3.44	2.86	4.54
15.79	9.4	5.04	4.84
47.6	8.16	5.62	1.87
1.73	3.77	4.63	2.81
4.97	4.96	4.62	1.84
21.29	3.73	2.23	1.21
187.67	3.12	3.58	1.76
24.66	4.15	5.34	5.78
5.91	4.5	7.79	3.48
80.86	4.87	6.46	2.33
3.81	7.79	6.9	13.99
25.39	4.9	7.44	3.12
9.68	26.57	8.76	11.09
13.64	7.67	7.8	3.6
7.4	8.7	23.27	3.07
8.11	5.59	26.23	4.41
5.49	4.01	370.31	3.35
11.33	7.35	8.99	1.44
4.16	92.29	2.97	2.07
6.22	8.43	18.82	6.37
8.6	10.89	9.16	2.08
24.45	7.51	6.01	1.98
7.05	13.27	6.77	4.22
28.26	5.82	52.03	1.65
7.78	13.41	5.82	2.95
8.58	4.96	10.14	2.87
35.79	3.71	4.35	46.58
133.25	19.11	15.25	6.74
20.6	4.98	22.89	3.35
7.8	17.98	9.05	5.69
32.72	3.52	283.65	121.74
183.86	4.61	6.55	3.58
79.76	4.89	41.99	51.47
6.79	23.91	29.22	62.1
81.88	4.9	3.36	41.68
77.19	5.61	2.85	87.82
26.55	6.05	4.17	72.42
15.36	2.65	4.36	81.14
40.05	10.91	2.04	4.26
97.51	18.3	4.06	2.42
6.25	6.03	11.09	68.24
5.34	7.83	5.85	44.88
36.2	18.47	4.68	8.87
59.66	4.26	7.86	2.65
3.85	12.83	7.18	1.64
15.57	28.58	9.24	1.85
35.28	2.86	12.79	2.16
21.19	8.3	7.9	3.14
102.63	5.35	11.85	2.46
56.53	5.15	5.53	2.03
28.61	4.27	5.49	2.07
230.67	5.9	8.42	2.1
217.42	3.78	2.68	3.01
54.8	6.03	5.07	19.17
227.76	20.5	34.83	18.83
2.19	29.81	56.78	1.96
8.57	8.04	10.28	17.61
6.95	3.07	5.65	1
14.29	5.39	14.64	1.31
6.88	5.77	4.75	2.92
2.47	5.15	6.92	1.25
5.32	2.24	9.91	1.34
13.15	12.21	5.04	2.3
5.64	2.37	4.68	2.52
23.21	3.98	146.88	3.42
14.13	9.28	5.39	2.93
23.94	4.28	13.56	2.5
26.65	6.2	4.44	22.4
301.38	5.96	198.02	33.03
6.23	4.01	98.26	96.2
103.58	13.56	131.16	101.48
6.53	7.4	10.72	187.3
10.87	5.68	5.04	6.09
6.51	4.69	17.3	2.12
278.81	5.98	84.37	1.65
106.76	3.91	88.36	1.72
383.7	9.92	36.23	25.92
15.93	5.53	12.78	9.22
733.54	3.5	42.61	69.9
34.58	5.34	5.08	9.2
5.11	4.97	5.07	3.78
30.11	6.44	97.71	150.86
15.71	12.34	5.97	3
8.51	7.08	9.55	2.98
10.34	4.32	7.47	7.65
5.7	29.44	5.21	12.05
4.76	3.94	53.13	2.72
7.27	4.85	5.72	11.79
4.41	2.76	46.39	1.61
14.97	7.67	11.43	10.26
13.06	6.31	70.74	4.32
11.22	47.85	7.73	101.14
13.56	8.83	11.8	31
30.61	5.14	223.05	7.22
361.6	6.7	8.65	5.01
19.9	3.62	40.88	7.57
2.56	20.42	9.25	3.81
40.07	7.4	48.1	121.04
37.36	4.14	3.43	3.11
6.65	30.59	6.95	4.22
42.71	16.62	39.29	9
21.78	3.61	5	5.7
13.3	5.17	13.98	4.8
3.79	22.57	3.97	4.39
328.36	7.19	9.36	2.99
10.45	7.3	7.33	4.02
324.33	12.7	9.95	9.24
293.83	7.09	72.28	5.81
49.59	7.45	1758.18	27.26
275.79	20.05	3.84	3.15
62.9	7.59	25.11	17.62
23.41	8.15	20.24	10.41
11.82	239.7	14.92	3.74
157.72	7.08	16.42	3.05
13.62	7.26	12.5	11.74
5.98	131.34	10.98	5.43
237.6	12.07	12.99	6.81
4.96	10.32	6.06	6.55
85.13	5.5	2.39	3.83
151.37	9.72	29.51	4.44
46.48	13.09	2.73	4.71
698.74	6.77	31.59	10.82
131.62	5.98	12.54	2.16
103.06	19.36	5.2	3.16
12.2	4.06	4.01	113.77
16.56	3.94	8.35	127.88
11.74	7.66	4.58	85.68
14.38	3.79	827.17	40.42
8.81	8.71	3.82	31.1
36.14	8.95	5.57	96.48
14.08	7.15	15.39	29.94
7.93	3.97	4.15	11.16
50.17	6.42	6.49	24.93
25.73	3.93	7.84	76.79
136.64	5.14	259.82	73.17
551.11	8.07	216.39	17.42
15	12.08	4.28	4.89
296.69	7.64	164.48	56.26
2116.88	3.5	10.93	3.27
463.63	6	25.23	5.79
4.2	3.37	1117.21	4.87
51.62	3.94	17.37	11.96
55.8	10.08	4.39	67.38
6.68	5.63	6.73	53.12
9.45	24.49	19.05	2.66
34.42	48.98	43.68	4.07
28.12	11.17	7.2	5.21
108.22	2.71	4.75	3.38
38.09	7.24	4.7	16.52
51.81	3.24	22.13	2.88
77.89	2.29	5.92	3.14
65.34	116.11	6.2	2.61
5.39	39.68	5.39	134.56
15.76	4.43	4.44	31.49
65.91	8.08	68.77	2.74
71.35	5.2	19.38	28.34
512.73	3.42	43.1	69.33
14.88	3.67	74.75	6.15
47.75	7.73	23.45	2
683.66	4.36	5.68	52.19
223.67	11.31	9.89	5.52
89.36	65.74	21.33	4.82
5.85	43.51	18.09	3.08
214.53	80.21	10.42	2.07
165.51	21.74	8.41	8.01
75.98	21.47	60.27	5.08
84.64	5.03	36.79	5.29
145.53	13.73	11.13	3.89
10.43	7.2	340.89	2.95
12.73	6.78	4.63	10.61
247.11	21.69	26.18	6.99
8.88	3.57	7.19	4.98
4.22	27.51	8.93	30.97
30.24	4.6	2.51	10.76
61.16	13.98	1.93	61.79
113.51	14.93	3.43	8.9
15.66	12.51	7.58	5.5
45.48	3.97	3.53	2.59
52.05	4.49	3.95	3.29
13.9	8.71	43.76	1.97
10.88	17.72	3.28	10.36
185.19	8	6.67	6.3
168.44	4.19	5.48	6.91
251.87	7.89	14.37	5.46
16.46	7.67	22.77	5.93
247.42	6.21	1.77	10.96
35.76	6.14	6.22	2.32
18.03	7.11	24.66	8.81
16.14	11.43	4.11	116.14
69.16	11.13	4.42	96.06
11.04	7.91	2.2	2.44
75.77	9.22	4.5	10.45
6.24	7.1	4.16	4.17
36.11	5.45	6.56	2.78
43.56	44.34	46.55	3.08
48.47	9.42	4.29	3.58
29.43	12.57	41.76	3.14
5.77	10.9	34.62	1.54
150.01	5.97	5.81	3.42
18.31	7.22	3.95	7.45
7.85	5.02	22.38	3.06
11.94	4.47	84.85	15.48
175.38	4.76	8.6	3.65
17.3	6.51	13.75	3.43
263.03	5.85	19.19	9
58.16	4.64	3.68	8.87
109.37	11.2	81.94	5.67
14.19	26.2	3.98	9.92
13.2	113.19	4.15	5.04
365.51	4.73	14.48	14.96
1501.07	78.99	6.18	17.71
2332.92	16.3	4.05	4.46
96.06	2.2	13.88	10.58
111.65	19.35	3.41	8.21
10.24	77.58	10.5	19.22
3.07	3.37	43.78	34.01
4.87	4.18	6.06	5.48
4.28	3.88	12	2.88
20.35	21.18	7.17	95.45
5.18	2.77	31.16	0.89
4.66	13.75	247.15	1.54
1.58	9.22	135.27	0.94
23.8	4.17	4.1	2.38
2.46	8.92	15.72	2.21
9.07	2.96	6.16	1.92
9.12	50.83	4.74	1.44
22.93	3.54	7.03	1.01
17.65	14.47	3.33	3.09
20.83	8.67	34.29	1.41
68.85	4.09	77.63	2.3
10.92	14.01	9.02	1.26
269.76	4.33	12.82	1.71
3.87	9.17	5.88	1.54
9.33	3.17	4.93	2.24
8.63	5.39	27.05	3.06
33.76	6.6	21.52	2.1
4.26	53.36	27.68	2.18
22.03	13.31	86.71	4.51
6.78	21.58	4.55	3.07
12.71	7.19	111.26	2.76
99.7	9.24	317.38	6.88
171.12	6.51	202.56	7.08
20.1	5.13	3.8	3.64
83.68	7.06	13.21	5.05
2.6	4.96	61.59	2.81
9.32	70.39	163.88	2.69
187.31	8.51	141.65	4.21
15.71	7.79	5.35	3.7
4.58	3.81	3.31	2.92
46.68	5.65	22.43	7.39
11.13	14.38	10.79	6.03
10.02	3.89	49.6	4.47
9.1	4.14	6.68	4.31
45.87	2.29	9.7	2.88
4.97	18.41	9.37	3
5.28	3.63	89.77	4.26
4.74	14.5	7.99	2.88
7.63	4.88	7.17	3.67
17.16	23.15	9.58	3.71
5.89	8.24	4.02	5.27
4.9	67.75	5.87	4.67
5.33	9.62	8.95	91.93
306.74	8.13	18.05	3.24
11.51	7.92	19.88	6.35
24.55	8.43	54.88	11.95
3.16	6.03	15.28	23.45
55.79	5.73	3.01	11.4
6.28	33.48	313.25	5.74
81.02	4.97	6.3	5.27
150.31	9.84	9.77	4.72
7.16	3.36	36.99	10.03
3.81	7.87	11.06	12.15
161.45	3.15	9.22	4.67
16.9	9.88	10.79	6.19
13.66	5.9	8.62	5.24
182.72	19.5	61.29	5.66
43.75	7.86	7.5	68.03
33.13	4.81	34.43	6.03
9.17	6.92	4.79	17.9
18.05	4.6	176.43	4.25
2.02	5.42	4.05	3.21
3.34	4.43	4.82	11.74
84.74	3.06	3.53	5.27
11.39	6.66	8.57	43.84
19.68	5.78	9.84	13.98
68.72	3.1	10.3	2.74
30.42	11.78	14.3	10.97
4.02	8.13	3.4	3.11
15.11	4.3	113.06	6.65
6.79	9.81	3.81	14.16
14.28	19.57	33.8	4.38
98.1	5.74	12.66	32.71
120.54	7.25	5.28	13.03
119.62	6.39	4.76	5.78
8.87	5.98	26.12	5.61
5.97	5.49	19.61	4.07
16.65	4.18	14.36	77.15
4.91	7.14	161.94	155.49
11.09	4.41	90.9	7.75
11.53	4.96	7.72	2.96
13.86	5.01	3.62	4.14
17.99	14.28	3.41	3.16
28.17	3.68	11.05	1.86
15.35	18.46	8.98	5.17
7.89	8.75	8.38	2.32
39.74	4.87	48.16	5.14
501.04	11.41	6.57	1.76
2.77	6.98	9.47	2.5
38.96	7.53	196.81	2.81
1118.66	33.68	9.33	9.09
670.46	8.67	23.86	102.52
189.82	7.09	165.53	3.78
57.53	5.71	6.88	4.46
194.79	2.3	33.58	105.12
214.4	5.35	5.69	2.93
194.39	6.89	8.04	3.26
2.88	4.8	7	6.13
752.74	12.34	344.93	2.59
62.29	21.15	146.13	23.92
81.72	7.07	4.89	2.91
30.32	13.99	130.12	8.28
21.42	13.09	7.3	4.9
8.59	11.13	18.9	3.33
47.56	7.85	2.91	16.28
59.3	10.85	10.06	2.76
19.81	11.74	36.36	63.21
10.98	8.26	4.79	7.65
14.4	13.82	12.47	8.96
12.03	20.02	3.75	6.5
4.84	6.18	31.53	5.13
8.26	4.27	83.01	69.76
12.83	7.62	9.83	24.34
77.11	8.72	5.23	2.21
4.54	97.33	12.27	2.56
21.82	8.1	4.31	2.65
20.13	6.55	5.94	4.07
47.74	57.58	143.86	99.55
45.62	8.64	68.23	120.26
23.57	7.13	17.79	24.61
659.18	10.52	2.88	4.4
11.34	9.93	11.97	9.17
80.27	7.85	5.74	12.98
91.07	3.55	4.25	1.98
53.31	7.08	11.53	1.77
107.64	3.43	3.86	3.53
20.62	7.63	7.04	2.1
5.46	6.69	8.15	3.07
9.87	4.4	8.94	8.11
41.19	1620.99	5.05	2.89
213.51	9.16	4.41	1.87
45.68	1298.62	12.81	1.67
127.64	32.56	8.27	1.95
14.56	18.7	46.24	2.6
15.94	17.06	6.18	2.6
108.19	4.53	5.31	3.3
142.01	4.93	11.33	2.53
6.6	5.19	24.53	2.42
42.22	5.46	7.34	2.93
7.58	6.1	4.19	3.81
39.99	4.72	2.99	2.14
13.47	16.58	168.38	2.28
133.45	2.48	19.04	3.71
33.74	9.37	20.73	1.87
29.8	23.76	16.57	2.42
62.86	13.14	6.51	3.43
236.52	5.6	7.54	8.8
7.59	9.05	3.01	2.68
265.59	9.6	9.6	2.54
22.39	12.5	9.53	4.68
118.76	54.57	4.41	2.13
7.8	12.4	72.82	1.9
47.04	16.79	6.35	3.55
419.15	5.75	2.97	3.48
1531.56	5.27	23.85	8.93
11.38	12.43	13.65	2.59
106.07	2.57	7.42	3.01
12.2	6.06	4.23	3.87
19.66	7.14	2.6	5.76
6.06	21.64	3.34	2.93
2.87	5.01	1305	10.45
4.49	17.19	13.14	3.96
5.14	12.79	11.19	5.39
6.81	47.98	23.46	12.26
4.57	58.76	6.19	4.65
120.87	60.43	14.84	3.38
322.15	3.8	493.33	4.38
185.04	2.23	6.87	5.43
70.42	2.57	81.5	3.46
55.91	3.14	7.42	5.42
1050.09	3.86	10.52	3.94
16.38	2.19	7.8	3.15
53.67	9.62	9.96	16.5
107.65	9.8	35.64	3.42
21.64	14.52	6.11	7.49
2.49	47.83	12.09	199.34
130.77	2.5	3.01	6.09
17.09	4.64	3.18	3.12
4.07	3.4	15.97	6.48
16.25	5.45	17.58	4.73
9.82	4.88	18.19	17.15
6.61	7.64	7.6	6.54
10.09	4.79	11.22	19.1
2.54	4.77	1.84	5.51
5.62	123.13	5.91	24.89
85.3	11.35	7.15	8.34
30.15	15.48	2.79	6.74
7.61	3.76	7.77	14.74
133.76	3.89	15.92	5.56
7.86	16.26	7.36	36.57
32	7.75	3.47	1.63
84.38	6.07	3.56	4.13
261.09	2.94	7.45	17.81
80.34	10.98	8.99	8.43
7.19	3.6	2.35	4.35
11.36	8.75	3.34	69.96
5.43	3.55	6.61	117.38
6.2	37.98	25.12	6.52
6.85	4.88	3.9	4
21.31	7.92	4.63	4.51
225.57	5.85	4.83	7.89
8.74	4.26	31.9	45.5
6	4.96	4.56	5.29
3.74	63.93	15.24	6.52
234.6	6.55	5.61	2.51
4.24	103.65	10.81	3.23
13.72	41.57	6.23	3.22
29.95	74.7	5.3	109.52
73.28	5.37	4.21	90.97
740.48	46.78	10.93	71.5
14.54	4.01	10.73	138.7
13.07	33.05	4.18	54.14
10.36	4.65	7.67	16.95
15.66	2.37	20.69	5.64
60.24	16.19	2.69	8
4.06	7.17	7.52	13.06
4.34	2.62	21.73	5.12
28.87	5.36	5.9	109.45
23.18	3.42	4.73	28.1
397.89	12.23	3.5	3.95
212.64	2.36	17.01	112.92
7.56	6.49	22.52	11.7
108.89	10.41	38.29	5.73
98.51	55.82	12.11	4.69
52.57	13.31	18.27	2.48
21.71	15.55	4.04	3.23
28.42	8.56	5.63	2.83
13.18	6.94	8.79	0.81
67.21	6.5	26.95	3.7
38.32	11.53	4.45	2.08
475.53	4.19	4.93	5.02
5.67	10.68	15.2	2.77
14.05	3.59	37.16	2.41
35.13	7.11	26.04	3.72
61.86	2.67	4.41	2.75
566.06	5.98	8.31	4.95
154.22	10.72	46.62	8.31
54.78	2.57	6.23	3.23
3652.6	2.61	8.81	2.55
4.97	6.33	16.42	10.83
149.26	2.27	12.37	20.29
47.97	11.19	6.17	56.52
9.97	5.71	10.35	2.88
102.4	16.2	10.5	2.08
34.11	7.4	7.67	110.84
15.76	6.18	6.93	1.75
2.16	4.23	3.85	9.96
35.19	7.85	6.34	8.37
89.74	5.06	13.58	7.08
98.59	6.29	9.53	5.47
6.81	10.83	5.57	3.73
11.96	3	4.43	4.81
6.22	6.45	4.73	2.35
25.61	16.22	6.22	3.32
94.89	6.55	6.07	15.52
14.25	8.86	37.1	3.55
10.93	3.38	14.8	3.44
110.12	5.34	9.16	29.88
3.87	9.81	78.89	83.94
71.53	4.03	11.09	10.3
57.62	24.29	5.74	4.78
18.3	4.9	18.65	2.6
5.02	4.06	6.51	4.9
18.77	4.33	4.83	3.2
42.24	3.1	11.76	3.21
28.83	4.8	3.61	2.72
21.8	4.7	4.23	2.16
145.72	2.76	32.14	22.2
56.72	4.7	6.02	17.94
19.66	6.55	5.13	120.63
86.4	4.32	12.36	11.96
50.49	3.65	5.67	320.58
148.34	46.64	4.36	4.87
101.94	6.36	3.29	422.95
51.2	3.3	5.7	5.17
5.68	5.15	6.91	3.73
9.36	3.3	12.2	3.42
11.91	8.36	50.68	2.23
6.19	9.35	4.93	3.87
12.41	5.92	7.59	2.43
13.91	106.52	12.94	3.18
6.33	18.74	26.13	64.35
52.31	6.22	58.45	18.15
3.23	4.3	4.69	12.97
71.65	6.19	24.73	5.88
3.21	5.58	3.4	14.35
3.15	28.42	3.92	2.64
94.41	11.7	7.86	6.79
13.48	5.5	3.48	53.73
158.44	4.25	43.22	6.54
7.31	3.58	644.66	4.12
12.55	2.26	6.5	38.34
7.33	7.43	6.89	4.36
4.71	3.27	55.44	1.93
4.45	13.08	31.09	8.21
7.56	20.77	14.61	1.64
10.97	3.98	5.35	3.16
8.14	237.5	9.41	6.84
42.84	5.93	41.87	17.45
287.41	3.75	11.77	4.99
236.06	492.88	9.46	12.19
11.74	17.54	2.76	3.01
482.91	5.25	120.38	6.12
24.14	5.1	20.25	3.54
11.08	5.13	11.29	2.47
4.23	5.11	611.11	2.34
11.68	24.78	8.8	2.99
5.85	16.8	4.89	97.24
4.17	6.22	4.13	57.17
2.02	7.26	4.78	50.5
56.95	3.5	13.3	2.58
57.87	108.27	44.41	7.25
161.87	1175.64	652.78	2.84
14.22	7.71	9.63	1.64
9.48	11.17	144.36	2.18
67.83	35.66	6.32	1.39
13.03	11.37	16.28	8.93
455.06	2.72	5.2	2.31
27.62	2.75	9.91	3.35
183.37	18.13	11.07	2.4
199.92	37.61	6.69	6.52
213.24	2.17	14.92	1.21
20.65	24.47	9.22	3.77
146.72	7.55	35.5	5.41
11.59	6.44	8.56	3.84
54.22	5.51	43.99	30.17
32.04	4.17	359.33	4.66
234.84	23.52	9.24	4.88
44.69	112.08	56.28	10.2
18.54	79.08	462.36	9.65
6.94	19.39	13.26	69.44
139.98	16.18	16.29	4.73
12.19	84.01	16.12	65.1
18.78	129.23	61.6	3.49
26.85	1.99	11	4.75
24.97	3.74	3.71	7.62
23.29	5.44	7.2	3.79
23.14	5.56	21.41	17.9
6.34	7.84	58.22	27.96
12.9	4.3	28.54	105.39
172.59	5.2	5.36	36.64
5.01	5.57	3.87	8.95
33.79	4.5	4.44	21.09
4.95	27.68	15.09	28.77
3.31	6.66	11.15	61.19
3.01	8.98	15.44	4.01
34.8	383.43	3.76	15.56
80.28	6.23	28.3	8.15
19.94	10.48	8.99	382.6
5.28	2.72	5.82	30.02
5.87	5.42	4.18	10.24
4.69	3.33	479.26	5.01
112.58	18.23	8.5	85.29
35.9	9.75	2.95	5.68
275.94	81.43	13.63	2.9
37.17	6.38	7.84	8.72
7.36	6.46	2.65	4.28
5.8	23.42	6.05	7.02
5.72	70.17	8.96	2.86
5.44	40.4	3.81	6.37
42.14	12.84	42.37	3.7
32.44	2.6	2.91	35.35
33.6	21.62	16.33	3.2
18.46	6.99	4.97	3.13
8.17	30.58	24.04	2.69
3.99	93.48	12.97	2.83
17.5	14.41	60.6	4.31
837.36	3.81	8.73	3.64
9.49	6.8	9.25	3.18
16.43	5.3	41.68	11.62
17.05	4.04	9.97	9.36
11.12	12.19	41.12	3.48
32.72	15.55	3.57	6.41
37.5	142.49	19.4	6.22
61.39	7.4	6.29	9.4
145.37	4.91	24.19	144.52
48.33	135.2	4.8	5.46
93.06	2.9	5.8	3.16
6.96	6.54	96.37	7.89
7.02	5.2	5.31	128.64
6.31	10.24	3.96	10.59
9.71	7.59	3.38	34.29
44.23	7.81	7.97	5.54
81.99	2.48	19.6	185.25
724.63	5.28	4.76	2.33
85.67	3.81	202.82	3.1
13.53	31.12	8.37	44.05
8.78	4.08	13.93	23.66
14.95	7.51	6.14	3.52
84.6	52.1	6.58	15.35
3.28	3.19	131.63	3.05
28.3	9.25	4.06	102.78
46.85	6.16	3.01	7.84
90.23	4.4	13.23	5.89
7.43	5.43	28.53	43.18
421.72	10.07	10.59	3.02
21.13	19.95	15.25	6.72
396.07	5.5	36.09	2.75
48.99	5.95	7.74	12.74
760.07	3.74	7.56	5.47
68.46	4.33	5.37	10.89
8.02	2.09	16.91	198.67
6.03	5.31	13.89	8.75
40.48	4.33	4.44	3.98
52.28	6.98	128.19	10.17
8.53	8.87	63.26	11.75
148.42	5.42	33.46	4.69
5.67	2.19	15.9	33.13
135.67	4.17	8.68	4.38
19.6	4.22	12.35	2.22
9.85	3.33	3.29	12.63
12.54	24.47	18.58	2.83
18.62	4.16	3.8	2.64
4.4	11.16	4.45	8.41
16.74	3.45	3.67	8.39
23.67	7.75	6.45	6.56
15.78	7.64	24	2.62
33.58	6.72	11.5	14.64
439.65	78.59	12.17	1.83
26.3	3.04	21.18	68.33
37.34	6.75	35.06	36.37
70.48	6.94	18.24	35.9
76.72	5.44	3.42	5.26
48.19	6.03	10.52	2.98
4.28	4.01	5.98	2.45
90.76	81.39	12.51	2.28
8.53	3.89	31.65	3.25
7.99	3.91	13.22	2.93
353.74	5.77	6.88	6.95
365.26	4.05	4.29	2.1
25.76	165.1	4.32	3.54
276.16	33.27	184.65	8.51
9.8	8.4	4.07	3.51
15.31	3.13	7.35	6.17
36.92	4.05	20.73	2.16
7.71	5.24	7.72	13.5
16.61	2.65	7.38	3.63
29.85	4.92	4.68	830.86
347.69	5.54	29.63	5.61
9.99	3.21	8.21	5.45
11.71	7.44	6.82	5.46
27.68	8.74	2.54	1.49
433.07	1.79	21.54	11.1
162.37	2.85	12.1	5.02
289.77	7.14	5.7	10.13
73.59	9.91	4.14	2.57
15.85	4.01	5.47	12.08
50.94	4.91	3.9	2.05
176.09	6.84	7.29	4.44
132.97	5.84	19.82	3.43
27.02	786.47	77.31	2.56
15.49	105.97	14.79	3.29
43	193.48	4.94	2.29
241.91	3.48	13.82	2.67
40.04	7.41	10.23	2.89
113.39	5.4	100.48	3.87
72.42	9.67	5.27	4
7.8	10.83	8.06	3.94
43.68	8.97	97.6	28.28
34.03	8.76	15.38	5.52
5.89	22.13	11.94	3.14
4.35	5.19	10.38	4.9
92.36	5.44	2.35	6.57
6.71	4.05	8.39	32.21
5.18	8.32	2.19	13.75
7.75	8.96	3.83	138.24
107.19	5.98	4.68	5.08
54.84	6.36	6.06	92.05
107.54	5	7.49	4.64
352.79	4.92	6.16	19.11
51.94	186.86	11.14	3.76
21.14	20.9	4.25	3.79
36.17	5.81	3.42	4.74
97.1	29.06	2.86	1.86
39.5	303.71	3.33	2.79
135.15	6.97	15	2.5
82.22	11.95	4.4	4.17
91.35	24.09	10.76	1.7
5.94	3.53	4.35	4.65
80.92	4.63	8.22	1.95
524.82	8.21	6.17	1.82
23.65	44.35	17.81	6.55
19.26	16.91	7.06	2.11
379.74	5.08	2.73	3.88
161.9	44.99	3.99	2.68
589.85	4.16	91.84	5.68
46.2	13.43	19.69	3.52
123.36	7.51	9.8	5.04
11.35	9.92	15.25	2.92
4.81	9.91	33.03	4.02
35.23	10.35	35.88	4.89
31.38	45.75	14.83	3.17
34.48	13.82	11.81	9.02
35.94	15.15	9.53	3.04
91.79	171.94	3.47	6.34
582.68	4.25	9.79	10.83
33.04	7.67	10.14	3.85
7.91	6.04	19.86	7.59
5.24	3.34	10.56	3.43
21.71	11.53	65.37	18.66
18.04	5.67	3.67	3.6
5.88	3.4	22.61	2.56
5.38	4.06	8.07	2.35
26.48	35.99	16.08	3.16
17.86	5.66	3.5	10.29
30.56	34.4	26.15	17.11
7.15	8.36	6.86	89.57
12.41	15.4	85.63	8.08
17.13	3.12	30.52	15.28
8.77	99.75	23.92	147.65
137.84	46.76	4.12	22.03
71.76	15.56	22.86	10.25
9.67	5.15	8.65	2.32
3.52	6.43	35.33	3.03
8.81	5.82	6.48	1.94
65.65	6.33	7.41	1.74
10.83	4.35	12.12	2.86
8.94	3.41	2.6	4.31
8.68	323.07	9.12	6.98
305.79	13.02	6.46	2.31
3.55	112.43	4.99	11.81
1.96	2.15	5.71	6.37
17.05	8.73	8.05	4.56
4.49	13.73	4.52	2.3
29.82	4.36	70.97	7.05
40.02	9.54	54.73	3.69
153.55	5.9	15.29	13.55
95.24	5.72	9.03	2.69
15.02	5.58	12.28	2.99
98.51	5.85	9.11	14.53
79	10.59	9.46	1.8
28.54	8.19	15.94	5.13
24.08	8.12	7.46	4.05
8.72	6.27	3.08	3.92
142.11	10.83	5.16	82.95
3.31	6.4	15.2	5.53
37.96	8.3	12.46	1.53
20.03	3.59	28.18	2.39
38.09	32.15	4.65	9.31
27.43	2.94	15.07	3.41
85.26	4.85	9.73	14.7
16.5	3.78	76.6	3.81
102.31	5.27	4.98	3.33
674.41	8.82	17.47	3.6
522.18	13.6	74.41	3.51
21.06	9.98	8.7	5.36
14.89	5.56	7.04	3.94
57.99	5.02	210.94	3.76
13.66	5.74	6.96	5.19
7.42	2.76	32.73	2.96
6.44	3.3	13.38	3.88
3.78	7.37	5.6	4.2
19.04	4.91	12.46	7.08
7.2	50.51	46.37	4.2
49.29	5.16	15.02	3.64
17.65	2.99	4.73	2.19
122.26	6.49	12.33	3.63
26.22	4.11	19.52	4.25
23.91	5.06	2.51	6.32
63.09	6.81	9.19	3.91
16.61	4.14	24.24	11.1
7.45	3.89	6.43	6.06
4.71	4.29	4.23	4.59
69.3	4.12	7.47	5.44
3.65	4.13	16.97	10.78
5.45	13.22	28.68	15.88
6.42	3.68	3.59	5.75
16.38	5.73	9.9	28.77
4.71	6.93	7.38	10.84
5.55	4.92	4.26	132.24
2.89	4.51	8.12	27.69
10.58	3.77	5.96	8.8
19.38	4.29	3	27.14
11.46	6.4	4.22	3.59
3.19	17.35	7.79	7.15
29.39	2.26	7.14	11.86
	8.81	8.36	3.11
	3.45	11.78	11.32
	7.13	7.03	8.24
	94.93	10.72	4.57
	2.91	7.42	1.82
	4.66	5.15	10.02
	6.75	11.55	2.86
	6.99	7.3	4.82
	14.47	9.72	3.22
	5.25	3.42	4.69
	15.87	6.77	3.91
	4.91	4.64	70.46
	13.49	6.41	4.02
	7.1	16.79	4.46
	17.35	9.45	3.55
	3.21	5.36	11.29
	5.97	12.86	6.9
	20.46	8.92	2.81
	5.48	31.24	6.96
	12.27	6.32	7.39
	5.99	29.7	7.91
	6.75	11.07	3.07
	15.74	20.55	3.54
	23.63	7.51	2.5
	32.71	6.33	4.84
	14.34	7.81	7.89
	14.97	37.92	2.46
	15.33	3.53	3.81
	4.48	3.98	7.64
	6.2	93.11	6.03
	44.11	3.55	7
	2.91	10.27	4.93
	7.44	5.98	5.4
	5.07	6.1	79.75
	43.74	132.23	3.46
	13.88	5.75	6.31
	17.09	10.06	4.62
	122.58	4.38	5.09
	3.77	7.35	4.35
	10.65	2.96	3.17
	15.59	12.18	4.85
	7.81	14.61	8.41
	728.19	101.41	4.86
	6.08	2.86	3.71
	9.68	13.78	4.51
	2.88	6.75	34.63
	10.95	7.29	38.89
	8	7.93	10.15
	35	3.5	6.02
	9.78	12.13	28.95
	5.17	157.85	3.72
	5.59	9.04	7.01
	8.98	5.18	10.23
	91.81	10.78	4.23
	6.72	13.75	20.56
	3.64	9.27	22.17
	5.87	7.68	58.42
	28.2	32.66	4.57
	41.66	6.37	92.92
	47.34	11.11	8.64
	3.76	7.08	3.67
	50.68	2.92	71.1
	5.87	2.91	7.85
	15.72	46.86	5.12
	8.35	73.19	7.11
	11.58	22.45	8.82
	4.51	6.14	6.82
	3.22	6.36	3.85
	23.28	6.35	2.38
	22.97	6.32	100.46
	4.66	9.22	3.99
	6.28	8.15	8.86
	11.38	53.64	61.58
	41.84	6.7	3.63
	22.21	4	51.28
	4.03	8.95	10.33
	6.76	8.45	9.11
	78.7	7.57	2.01
	4.74	7.14	3.42
	5.72	14.09	109.71
	2.31	8.57	94.91
	2.82	12.65	4.24
	3.56	7.89	6.74
	4.37	13.51	7.49
	60.06	10.66	10.05
	4.35	5.72	3.26
	3.04	3.79	3
	4.94	7.77	3.33
	5.74	5.3	2.91
	4.34	12.35	13.22
	4.36	27.3	4.08
	9.33	64.52	4.42
	51.05	45.78	4.66
	6.86	13.71	7.45
	6.42	15.74	3.38
	4.85	6.5	4.17
	166.92	6.61	3.52
	10.2	18.05	214.24
	6.78	4.13	4.26
	8.8	8.51	4.87
	37.58	11.41	31.95
	8.18	87.34	86.6
	9.16	16.63	19.96
	9.03	7.25	8.98
	13.47	5.22	7.15
	16.88	16.97	10.04
	3.21	3.72	4.19
	9.24	1280.37	22.08
	6.24	5.3	12.07
	23.72	8.6	10.9
	91.7	10.3	2.78
	11.38	2.35	7.75
	9.72	5.09	6.83
	6.01	7.72	12.99
	58	52.36	62.72
	2.35	4.8	8.76
	11.34	13.86	11.48
	10.32	41.4	6.68
	8.42	239.62	7.58
	5.49	2.8	8.98
	12.09	6.85	12.12
	6.69	123.39	5.82
	44.28	5.68	2.55
	3.85	5.83	11.65
	8.07	5.15	6.03
	19.89	5.91	6.36
	12.46	7.01	4.54
	3.79	51.38	3.84
	4.86	19.72	5.41
	5.86	14.94	6.06
	9.76	34.79	4.57
	3.61	21.53	8.18
	13.81	5.49	19.33
	9.14	6.23	6.1
	4.05	34.11	2.1
	19.51	7.34	2.15
	6.21	4.03	67.37
	19.36	33.42	51.63
	5.56	109.31	4.26
	10.58	3.79	5.33
	40.46	11.43	4.48
	12.81	15.18	13.84
	540.46	3.83	23.66
	34.36	4.59	4.65
	27.23	2.67	5.99
	11.35	14.36	10.66
	9.76	7.75	96.13
	10.81	2.98	3.19
	3.55	5.09	7.97
	5.5	11.68	1.73
	2.64	30.92	6.01
	6.56	7.92	11.56
	7.57	5.49	7.49
	4.66	6.54	4.7
	19.89	13.88	6.95
	45.6	1.9	8.23
	3.98	7.84	110.76
	5.78	12.47	7.59
	7.51	3.48	32.05
	7.17	8.28	16.95
	8.1	31.36	5.58
	11.38	7.88	129.68
	10.23	2.55	1.58
	6.2	29.2	3.14
	10.72	6.54	50.01
	7.4	10.36	4.7
	5.9	8.7	9.34
	6.8	3.77	4.79
	6.7	5.99	6.73
	3.48	3.68	3.99
	11.04	5.06	2.03
	5.05	5.66	8
	4.89	8.98	4.87
	5.3	18.43	5.77
	7.88	3.88	3.04
	9.49	18.45	3.11
	4.44	4.95	3.05
	7.63	14.47	216.01
	13.96	5.93	87.05
	4.39	40.22	176.53
	6.13	11.89	83.63
	4.31	10.89	116.03
	9.91	7.48	3.18
	6.11	5.49	48.76
	8.04	5.71	3.84
	6.03	6.38	8.9
	3.69	5.02	4.06
	29.3	27.49	2.34
	6.08	34.51	7.07
	9.98	7.91	2.64
	3.14	10.93	5.52
	3.04	6.1	16.61
	15.1	7.1	7.68
	12.76	14.84	2.92
	5.41	42.15	8.06
	5.05	5.29	4.05
	20.64	17.27	4.33
	8.39	7.16	9.07
	4.36	8.02	22.02
	4.37	6.71	2.3
	5.46	9.34	15.24
	5.57	6.3	61.17
	4.69	19.1	6.18
	7.77	8.14	57.73
	171.59	9.47	105.96
	26.28	6.43	51.58
	8	6.66	6.69
	4.99	9.5	40.11
	10.11	6.46	4.14
	4.03	2.54	28.97
	63.59	10.02	4.99
	4.23	6.41	3.84
	7.9	14.65	4.54
	8.86	40.4	21.05
	7.06	5.14	177.02
	13.94	5.1	165.47
	5.09	11.85	4.23
	8.68	36.47	8.04
	28.61	9.97	15.54
	5.56	45.19	67.44
	10.43	8.62	2.21
	15.78	11.51	38.29
	17.8	13.66	5.05
	22.82	22.76	10.11
	18.48	8.68	1.44
	67.82	10.32	12.48
	6.27	18.3	288.76
	81.98	9.56	16.47
	11.4	11.71	27.03
	23.43	8.66	3.58
	20.34	60.08	6.67
	5.71	23.95	9
	6.55	24.5	10.25
	4.39	97.84	8.42
	5.7	7.1	5.42
	8.15	6.32	7.89
	7.8	5.79	63.59
	6.03	3.97	3.79
	15.71	78.82	9.19
	6.08	3.07	4.75
	4.14	13.52	4.04
	15.68	4.8	5.71
	50.08	22.12	7.45
	3.04	8.18	12.22
	23.76	9.64	5.18
	26.08	5.09	7
	3.73	7.57	11.32
	18.1	6.44	150.93
	27.16	28.43	124.07
	8.3	6.2	6.46
	9.71	289.08	8.12
	5.33	8.09	2.72
	6.27	42.4	1.89
	9.47	259.1	3.43
	8.84	38.29	19.21
	6.2	13.63	26.87
	7.59	6.61	4.07
	6.48	4.3	4.44
	4.67	14.05	7.9
	6.82	5.22	130.03
	5.2	7.42	16.88
	4.66	184.3	8.29
	17.05	2.27	5.53
	4.04	7.99	184.43
	6.15	114.72	12.38
	7.11	5.04	8.85
	35.17	3.17	9.05
	11.03	9.09	68.38
	6.57	6.26	2.98
	5.69	18.18	5.18
	2.67	10.7	3.71
	2.83	5.13	5.22
	2.48	7.94	3.8
	29.57	23.57	3.1
	4.47	27.32	9.76
	4.32	3	7.54
	3.21	3.28	13.34
	3.14	17.19	5.36
	3.2	2.25	10.68
	5.47	5.78	69.21
	7.77	9.56	4.62
	3.54	5.78	4.64
	5.87	4.79	5.78
	2.55	22.94	5.39
	15.73	5.24	4.36
	4.88	6.2	3.8
	3.84	45.01	6.14
	5.43	12.78	38.91
	4.47	10.52	12.48
	8.56	34.51	7.83
	9.14	17.31	8.55
	3.63	4.96	10.55
	4.58	8.02	18.75
	5.84	18.86	5.48
	6.19	5.31	6.37
	8.11	62.19	10.3
	11.05	14.55	12.18
	92.71	5.25	5.82
	8.77	7.46	18.75
	12.03	9.94	1.42
	97.41	3.73	21.98
	14.63	6.22	6.03
	5.66	4.63	15.58
	10.49	41.2	5.44
	3.86	84.81	3.49
	3.4	6.74	3.18
	6.14	4.44	5.75
	15.1	3.83	3.27
	10.82	25.56	8.24
	7.35	3.94	3.79
	3.53	3.88	4.19
	2.5	137.04	2.58
	5.16	3.4	3.6
	3.34	21.68	12.9
	4.59	6.2	9.31
	13.12	11.49	19.23
	5.01	2.68	3.7
	30.31	366.13	8.28
	1236.08	4.39	4.15
	57.23	8.36	8.01
	5.49	34.47	5.35
	4.39	9.02	4.43
	11.14	16.49	5.46
	8.65	5.58	130.33
	8.58	8.33	7.92
	4.78	20.17	7.38
	6.19	29.36	5.48
	4.43	3.09	22.07
	11.51	23.78	4.03
	8.1	7.72	6.31
	9.24	9.14	6.95
	5.28	8.04	1.66
	6.82	34.01	2.39
	7.33	4.2	4.9
	14.33	5.1	5.64
	3.85	13.47	7.12
	10.59	4.32	2.86
	13.93	9.96	3.9
	14.87	11.83	10.56
	10.33	10.93	41.96
	2.84	2.41	8.17
	8.3	12.3	7.07
	3.83	7.43	2.69
	4.28	6.27	11.73
	3.28	3.5	2.75
	7.37	8.07	3.38
	5.43	396.2	2.61
	60.07	4.02	6.12
	3.31	4.65	4.78
	4.69	7.68	2.89
	19.62	3.22	3.11
	16.94	9.94	4.65
	6.05	150.8	3.31
	83.81	167.04	5.12
	19	12	2.45
	4.14	7.23	2.72
	8.98	21.36	51.98
	6.2	4.49	2.92
	38.57	9.77	2.9
	5.27	6.53	2.28
	3.6	4.24	7.53
	5.57	216.62	2.83
	4.24	16.47	3.38
	12.64	5.76	7.77
	15.64	16.15	7.85
	5.68	31.15	180.36
	6.19	3.64	4.43
	5.41	7.54	4.03
	132.92	38.75	4.63
	9.6	3.78	4.56
	4	57.18	3.63
	6.83	13.83	8.19
	15.69	87.81	8.93
	9.03	46.48	14.43
	7.56	7.2	8.96
	5.66	15.81	4.49
	29.04	5.21	6.7
	9.95	4.08	5.61
	15.23	4.85	4.01
	3.88	4.67	7.4
	17.64	19.95	118.05
	6.62	12.43	3.68
	5.51	4.33	42.22
	4.96	13.46	7.38
	15.09	9.63	118.38
	11.23	53.32	174.84
	4.79	10.61	4.33
	3.2	15.05	10.32
	25.93	84.48	4.62
	5.45	19.52	136.56
	3.27	20.45	25.96
	26.03	12.16	14.93
	7.5	62.35	4.18
	11.38	5.44	10
	5.46	38.15	2.99
	9.4	6.2	10.23
	7.92	22.89	12.36
	8.72	3.65	60.29
	1.76	14.04	134.94
	8.36	5.47	114.17
	8.26	2.64	6.14
	6.52	92.46	16.24
	99.61	99.79	29.59
	5.9	3.54	40.33
	5.21	6.35	7.1
	8.08	3.71	6.08
	8.41	4.4	7.45
	5.18	4.95	5.07
	4.99	10.01	23.55
	18.41	5.16	26.36
	208.25	147.24	174.08
	6.03	59.74	38.13
	4.28	2.67	13.54
	2.28	68.59	20
	8.78	210.68	128.29
	2.78	23.7	6.12
	10.37	3.41	21.15
	8.87	17.18	6.74
	6.36	7.86	47.11
	6.06	3.3	6.07
	45.32	26.63	9.75
	5.74	5.68	21.36
	30.11	5.41	3.67
	7.31	12.54	77.21
	13.13	5.2	52.39
	29.46	3.27	9.47
	5.3	4.95	35.29
	3.98	7.65	4.45
	302.67	2.46	3.74
	5.47	169.51	44.91
	41.34	15.82	8.04
	14.82	7.54	104.3
	19.03	587.86	5.52
	60.62	11.19	15.57
	42.18	9.03	27.3
	4.47	7.98	123.98
	29.4	3.82	6.72
	5.05	27.96	11.19
	46.78	5.05	95.24
	3.03	10.89	3.25
	2.31	6.32	6.04
	4.68	64.98	8.06
	2.04	4.64	3.97
	3.46	21.58	32.49
	2.21	9.61	20.9
	5.23	6.44	2.73
	1.63	4.85	47.99
	3.12	16.85	28.2
	3.79	31.67	34.06
	4.78	4.69	6.77
	4.4	10.26	11.88
	10.98	7.06	24.45
	5.47	5.07	3.66
	24.13	8.65	11.56
	2.95	16.59	7.9
	4.99	10.34	14.95
	5.35	7.91	411.05
	5.94	8.45	24.44
	12.14	159.64	9.44
	5.66	10.24	95.1
	5.55	6.36	15.9
	5.89	7.88	28.79
	3.13	25.66	7.52
	3.45	78.72	7.05
	8.39	25.81	25.5
	6.62	13.97	10.08
	115.25	41.46	6.35
	6.05	3.22	11
	7.84	6.37	64.16
	22.17	30.06	9.48
	80.9	6.56	66.19
	93.15	6.34	6.27
	18.17	8.78	1.76
	6.14	94.67	1.86
	3.7	4.51	1.36
	8.55	10.77	3.19
	98.81	9.15	3.68
	79.15	9.88	2.52
	43.33	5.16	2.77
	8.83	15.42	1.22
	140.16	7.62	7.87
	4.45	7	3.21
	2.89	7.16	7.95
	6.23	12.26	11.13
	7.5	10.27	3.93
	6.44	3.25	2.87
	3.95	3.19	14.42
	14.14	9.72	4.22
	8.71	4.47	1.96
	28.75	9.23	5.61
	6	3.33	1.64
	14.52	14	5.11
	2.96	15.35	6.07
	17.37	77.14	68.76
	5.14	108.81	3.05
	4.9	6.73	2.27
	7.14	21.81	5.09
	5.81	12.84	4.8
	5.83	18.3	3.07
	5.8	4.82	3.04
	6.32	9.16	17.35
	5.05	6.84	50.03
	6.62	18.51	3.81
	4.1	42.45	7.8
	6.24	111.26	64.58
	4.02	9.11	3.51
	4.45	4.74	82.17
	7.76	9.72	80.77
	85.62	36.93	75.73
	4.89	20.81	5.53
	28.58	9.1	97.97
	18.83	18.91	54.89
	3.82	14.07	142.14
	5.91	4.09	6.69
	58.35	2.79	10.8
	44.39	13.92	9.24
	2.93	5.15	2.87
	11.46	14.38	2.05
	2.95	26.4	5.86
	21.81	6.35	2.72
	3.83	151.35	4.6
	18.79	94.09	5.36
	17.24	5.51	9.66
	11.33	4.86	141.29
	7.32	8.94	21.13
	4.84	5.18	6.49
	7.24	8.53	9.19
	6.7	58.88	2.25
	38.07	11.97	3.89
	4.77	80.51	92.89
	5.67	7.56	101.92
	6.03	8.39	96.59
	5.89	11.54	14.39
	6.25	32.99	6.13
	4.22	12.3	38.55
	3.42	11.34	2.33
	6.52	31.49	21.61
	14.96	5.47	9.01
	16.51	4.3	11.88
	21.97	2.74	1.96
	4.01	8.87	3.83
	14.5	6.04	71.22
	3.55	4.18	2.94
	42.16	18.62	6.57
	7.08	17.18	2.62
	18.34	14.54	1.84
	14.88	76.42	4.61
	64.69	12.21	87.97
	6.48	4.89	120.65
	6.86	6.95	3.11
	6.8	4.42	2.73
	13.43	7.86	2.89
	6.23	4.9	3.78
	4.18	8.54	7.19
	9.8	8.63	141.16
	6.15	5.2	103.09
	5.82	7.66	87.6
	7.84	6.97	3.84
	3.35	2.54	2.37
	3.92	3.09	11.19
	2.99	10.4	1.54
	106.35	3.17	6.23
	3.11	5.06	3.07
	7.52	244.98	3.14
	4.48	2.55	6.13
	3	33.21	2.65
	6.38	7.3	2.3
	5.63	6.82	3.32
	23.49	13.4	2.49
	11.94	28.98	43.75
	4.62	9.43	3.16
	28.94	5.21	6.4
	2.14	283.93	118.9
	4.54	5.04	2.81
	5.82	28.25	4.55
	2.63	5.73	6.87
	12.98	37.79	8.47
	6.99	4.16	4.23
	3.3	3.83	14.89
	40.43	11.41	7.1
	9	14.44	6.35
	4.71	19.71	11.34
	44.66	3.81	10.23
	32.93	3.39	10.01
	5.73	3.55	3.77
	6.83	5.45	5.4
	5.47	33.36	4.79
	3.05	28.86	3.27
	4.27	1023.39	17.34
	141.91	128.92	8.14
	6.48	7.1	8.92
	17.02	10.43	10.04
	7	4.99	4.23
	4.95	4.76	3.37
	3.46	25.58	3.26
	6.08	74.36	7.42
	7.02	4.81	2.69
	4.61	7.04	2.89
	11.37	447.96	2.93
	34.84	15.56	26.61
	8.09	20.49	1.42
	14.32	4.63	5.68
	4.1	6.95	7.8
	5.94	5.34	6.86
	9.1	5.84	3.84
	5.88	281.87	10.99
	19.5	3.11	10.42
	6.14	291.37	186.41
	6.53	4.07	5.27
	7.62	5.6	170.16
	25.21	57.77	8.1
	6.49	11.32	117.81
	9.61	7.37	288.92
	35.62	78.8	3.97
	25.84	175.96	11.78
	39.45	173.25	30.4
	35.77	3.76	4.32
	25.71	431.92	3.32
	10.07	3.03	3.01
	11.16	16.28	9.15
	8.54	4.9	19.09
	334.67	329.16	8.1
	42.15	12.84	10.88
	3.43	5.51	7.98
	5.12	4.15	52.98
	5.61	5.89	10.17
	11.24	4.47	5.01
	13.06	8.76	6.42
	30.51	5.33	104.33
	32.96	5.43	4.51
	10.2	7.68	4.66
	5.38	36.37	21.09
	2.24	8.06	6.16
	4.42	11.42	3.87
	60.58	24.35	7.21
	8.15	10.25	14.86
	123.52	125	80.91
	2.65	8.86	10.96
	3.53	7.17	11.11
	41.61	20.92	6.33
	5.9	8.24	6.56
	5.11	12.35	3.41
	17.87	5.11	6.4
	7.22	8.09	171.11
	38.06	7.23	123.49
	7.26	7.54	6.67
	38.1	4.43	3.8
	5.86	33.82	12.58
	8.42	3.59	60.95
	6.75	30.55	10.7
	7.66	13	5.82
	9.58	11.19	11.71
	112.03	4.02	6.67
	8.43	13.97	8.17
	175.35	9.24	4.06
	6.46	39.24	11.58
	3.1	6.58	67.63
	4.97	10.87	48.52
	3.9	6.08	17.59
	6.28	15.1	18.51
	5.7	17.19	7.31
	4.75	4.86	16.52
	225.65	29.95	306.74
	21.8	17.55	3.44
	2.19	8.92	104.17
	203.15	3.05	4.83
	6.28	16.89	13.41
	4.44	6.42	5.48
	5.63	15.24	4.13
	538.04	14.38	5.61
	3.74	23.89	29.88
	11.3	23.77	2.78
	9.31	11.29	5.73
	518.2	53.37	9.33
	9.56	5.92	3.47
	123.02	11	16.74
	4.04	6.75	40.25
	8.26	5.28	118.3
	5.41	7.26	4.48
	157.89	7.75	11.01
	7.61	5.59	114.57
	12.89	65.4	4.01
	7.01	5.82	125.94
	27	13.43	7.5
	10.44	16.89	25.5
	10.91	5.44	13.68
	4.04	6.68	1.97
	12.73	16.13	91.77
	5.97	2.56	13.6
	31.55	4.67	8.54
	14.96	4.38	146.21
	3.29	16.12	12.07
	7.05	8.32	7.93
	26.94	86.15	72.48
	5.8	6.59	26.3
	587.21	6.33	12.23
	2.63	6.53	39.27
	13.04	183.42	5.24
	6.23	5.46	3.73
	8.06	2.05	10.96
	16.21	17.35	3.88
	5.42	2.62	1.2
	9.81	23.87	3.21
	17.73	5.34	3.45
	23.48	10.5	88.65
	4.41	9.24	129.57
	3.54	23.21	8.36
	5.85	199.39	3.93
	4.06	4.92	23.65
	22.67	142.13	3.23
	5.59	256.1	72.47
	2.62	3.74	4.79
	6.61	7.59	5.81
	4.52	23.92	3.23
	3.58	25.61	2.23
	11.66	3.16	6.4
	26.93	8.04	4.16
	4.96	39.25	7.34
	3.68	6.12	12.21
	4.57	257.88	5.22
	29.55	178.96	111.03
	9.69	12.2	3.71
	18.11	5.14	129
	11.97	5.54	3.81
	10.3	4.25	4.7
	11.16	47.52	7.22
	35.89	4	9.25
	8.09	4.84	12.41
	17.81	7.84	60.72
	7.56	13.17	17.67
	4.64	6.71	5.69
	23.26	4.12	6.51
	143.32	3.21	8.98
	9.71	2.92	8.16
	27.15	5.41	27
	4.04	3.16	3.87
	2.38	5.08	12.74
	2.25	3.74	6.52
	6.44	168.84	14.48
	3.58	8.1	4.5
	6.39	4.81	6.35
	5.75	14.77	16.46
	3.05	3.9	5.41
	3.85	5.72	11
	5.48	3.71	418.36
	3.21	3.49	11.15
	4.93	16.17	36.66
	3.42	17.26	6.64
	3.31	5.06	5.63
	2.7	6.54	4.17
	5.38	5.1	10.99
	8.15	1.58	15.78
	17.41	11.77	5.32
	4.34	33.91	14.96
	3.78	206.46	2.71
	12.16	259.6	5.08
	4.62	3.6	7.68
	145.65	7.33	102.71
	6.16	5.89	82.75
	9.62	33.96	4.86
	4.72	8.6	2.08
	4.91	22.85	2.42
	5.5	8.82	46.6
	6.24	1.99	48.2
	4.95	58.34	1.38
	5.98	6.61	2.48
	10.64	3.36	2.32
	2.89	6.32	32.75
	31.36	17.65	6.08
	65	5.76	11.58
	3.84	733.69	4.23
	7.78	5.68	4.02
	10.61	50.68	5.17
	43.23	17.37	3.24
	5.58	12.33	4.65
	5.44	9.09	30.16
	7.3	5.73	28.02
	3.24	58.09	6.91
	5.68	4.21	4.3
	3.72	4.05	10.29
	3.76	7.88	20.19
	6.64	4.8	9.5
	3.74	29.85	4.13
	8.39	4.9	15.02
	6.62	7.99	62.22
	45.13	3.94	32.03
	6.21	42.03	4.09
	7.05	3.36	3.7
	12.05	113.27	3.57
	7.14	3.33	28.36
	4.7	125.43	4.73
	3.76	14.88	9.44
	24.3	18.42	4.84
	113.82	5.93	6.51
	5.77	3.98	7.5
	8.01	13.86	7.74
	6.96	6.52	3.89
	20	19.73	4.57
	5.22	7.07	4.07
	7.1	12.33	4.1
	8.51	10.96	6.9
	4.95	3.43	11.04
	31.74	3.02	13.05
	7.3	12.49	119.16
	4.35	5.87	8.82
	7.16	2.44	193.06
	4.06	259.77	11.8
	3.26	126.29	26.5
	13.94	3.6	24.99
	5.88	50.25	5.03
	2.53	8.56	5.05
	4.92	2.84	12.25
	31.86	10.96	23.65
	2.95	67.57	3.93
	88.16	39.72	3.72
	2.74	34.53	194.67
	3.01	37.28	7.87
	11.09	7.05	5.85
	6.83	3.99	10.79
	2.97	123.91	3.99
	10.95	21.07	35.8
	7.33	11.41	5.21
	6.64	4.3	9.46
	6.22	6.32	4.2
	5.24	244.33	5.27
	2.55	56.1	6.96
	5.89	7.54	4.25
	10.6	8.32	5.69
	10.75	225.86	11.82
	4.06	22.44	5.2
	135.48	11.46	90.16
	3.01	9.91	8.36
	8.37	7.74	126.48
	4.87	30.38	204.79
	58.91	6.93	6.11
	5.87	6.06	5.58
	3.1	7.07	4.55
	3.43	3.41	31.36
	7.69	3.78	29.86
	2.13	7.09	3.4
	5.81	65.67	4.13
	2.12	10.88	21.07
	22.14	23.88	100.52
	4.19	28.78	66.29
	2.56	5.78	128.93
	6.53	7.81	105.21
	8.26	28.18	87.54
	94.05	111.96	63.82
	2.59	45.86	130.21
	7.06	5.07	5.48
	6.42	3.39	4.12
	4.12	4.92	4.62
	7.83	6.77	4.91
	7.91	3.73	4.02
	4.74	35.03	8.74
	5.83	21.04	4.79
	2.74	4.03	3.34
	13.75	4.23	139.02
	4.88	26.98	5.68
	6.2	50.8	6.33
	53.34	3.92	2.39
	11.55	5.52	9.74
	5.32	28.43	6.9
	3.86	14.39	13.16
	4.24	4.63	21.13
	502.26	5.1	14.62
	4.89	6.81	73.22
	5.45	515.39	38.62
	9.43	8.25	94.65
	6.41	8.26	22.79
	510.84	3.86	96.73
	12.1	4.55	10.98
	9.59	6.03	5.93
	16.43	10.56	81.86
	8.9	4.77	12.33
	47.84	6.94	6.79
	22.22	293.62	26.18
	19.76	7.74	3.92
	7.92	6.14	4.95
	13.53	13.08	4.75
	10	10.63	3.25
	12.37	108.29	11.79
	3.95	9.41	6.35
	11.92	18.55	4.14
	15.77	7.55	9.22
	10.45	16.48	3.81
	3.53	5.74	175.18
	2.65	6.39	106.15
	5.97	16.07	2.14
	1.93	16.65	8.64
	8.87	5.92	30.41
	7.15	6.42	2.57
	29.09	55.9	14.96
	8.03	16.46	9.38
	4.12	3.79	49.91
	110.5	2.91	6.15
	11.7	8.53	4.58
	12.77	64.84	4.52
	2.74	759.54	6.01
	3.17	9.11	6.96
	4.76	10.73	6.42
	80.41	61.26	6.17
	3.29	244.01	36.96
	4.81	107.32	10.07
	5.11	41.38	6.05
	4.94	2.16	8.74
	2.37	399.87	34.85
	9.97	9.26	6.18
	3.47	3.68	4.26
	15.28	3.89	4.07
	24.24	13.65	5.61
	5.47	4.51	7.76
	38.61	6.07	5.41
	9.99	48.75	5.29
	5.05	9.6	5.13
	10.22	5.6	6.51
	7.41	66.03	9.9
	12.73	10.32	22.99
	2.49	44.1	19.8
	6.36	7.01	5.92
	4.06	3.14	14.53
	7.05	4.37	6.11
	21.21	44.82	99.21
	5.79	4.83	33.5
	7.29	5.52	201.39
	15.18	6.29	102.55
	25.8	4.51	4.19
	5.04	4.48	3.13
	60.68	7.29	4.88
	5.58	15.81	7.03
	5.04	11.56	3.11
	11.66	5.65	4.61
	5.51	4.29	8.73
	12.58	35.74	3.41
	5.84	7.99	3.47
	2.81	13.67	2.71
	13.09	10.37	3.56
	45.22	3.7	4.11
	8.38	56.34	3.41
	5.71	21.41	6.06
	2.95	21.27	8.53
	3.04	42.46	3.24
	2.3	5.03	3.96
	85.22	47.91	4.34
	5.52	6.37	5.87
	2.67	162.06	170.45
	2.8	159.27	2.98
	10.34	6.31	2.7
	4.4	8.53	13.21
	9.78	4.76	3.67
	40.44	7.21	17.06
	4.32	9.17	3.31
	3.55	7.68	204.33
	12.46	14.54	2.44
	13.29	27.1	9.34
	4.81	15.8	5.7
	8.63	19.84	89.26
	5.52	3.55	4.25
	5.51	4.47	3.49
	17.97	2.26	4.26
	7.38	3.52	204.83
	4.87	10.17	5.62
	7.39	4.61	163.42
	5.98	13.41	134.94
	18.16	7.71	80.64
	4.69	3.17	24.46
	30.76	9.17	28.4
	3.11	31.19	231.4
[truncated: 4,713 more rows]
