# Supplementary material for: Phosphorylation tunes p62 condensates to drive autophagic degradation of ubiquitinated proteins
Source: EMBO J. 2026 May 5;45(12):4061–93. doi: 10.1038/s44318-026-00785-1 (PMC13270050; doi:10.1038/s44318-026-00785-1)
Supplement: Supplementary file 11 — Source data Fig. 2 [file 44318_2026_785_MOESM11_ESM.zip › Source data Fig. 2/2B/2B.xlsx]

## Sheet: Sheet1
TBK1 KO-3_-	TBK1 KO-3_+WT	TBK1 KO-3_+K38A
0.0339	0.3688	0.0449
0.0455	0.0373	0.032
0.0584	0.0688	0.0511
0.0494	0.133	0.0323
0.0323	0.0582	0.0261
0.0397	0.089	0.0291
0.0292	0.1084	0.0378
0.0487	0.033	0.0415
0.0342	0.0347	0.0726
0.0521	0.1717	0.0401
0.0222	0.03504	0.0417
0.0297	0.1423	0.0394
0.0245	0.0569	0.0367
0.0666	0.1498	0.0375
0.0273	0.4073	0.0422
0.0381	0.031	0.0249
0.0314	0.4484	0.0314
0.0353	1.9587	0.0327
0.0357	1.0302	0.0408
0.0327	0.0527	0.0352
0.0307	0.4439	0.049
0.0404	0.0464	0.0421
0.0248	0.0497	0.0235
0.0128	0.0589	0.0367
0.0288	0.099	0.0361
0.0212	0.2588	0.0352
0.0181	0.0466	0.0684
0.0607	0.4183	0.0422
0.1018	0.1098	0.0267
0.028	0.6048	0.0251
0.0386	0.0285	0.0564
0.035	0.0431	0.0307
0.0496	0.1557	0.0185
0.0473	0.1402	0.0179
0.0664	0.061	0.0823
0.0656	0.1824	0.0382
0.0192	0.102	0.0623
0.0717	0.0514	0.048
0.0652	0.0611	0.036
0.013	0.4015	0.0415
0.0211	0.0657	0.1846
0.0283	0.0438	0.0848
0.1026	0.0256	0.0247
0.0446	0.1224	0.0338
0.0282	0.0543	0.0349
0.0487	0.2311	0.0229
0.0336	0.0462	0.0428
0.0583	0.1	0.0529
0.0474	0.1324	0.0491
0.0564	0.1272	0.0622
0.0337	0.071	0.0722
0.0391	0.0626	0.0649
0.0285	0.0336	0.0509
0.0556	0.0764	0.0284
0.0447	0.0507	0.103
0.0178	0.0768	0.0904
0.0728	0.046	0.0236
0.0952	0.166	0.0274
0.0477	0.0687	0.0233
0.0295	0.0477	0.019
0.0135	0.0414	0.0242
0.0211	0.2131	0.0343
0.0202	0.0611	0.0347
0.0363	0.9104	0.0305
0.028	0.111	0.048
0.0501	0.0339	0.1967
0.0326	0.7379	0.0862
0.0573	0.2863	0.0442
0.0308	0.1212	0.1212
0.0239	0.0377	0.2084
0.0378	0.0556	0.1567
0.0361	0.0477	0.0846
0.0351	0.1007	0.0294
0.0331	0.0512	0.0538
0.0328	0.0734	0.0558
0.0465	0.4243	0.034
0.0356	0.0389	0.023
0.0394	0.1756	0.0613
0.0593	0.042	0.0528
0.0209	0.029	0.0258
0.021	0.2055	0.0679
0.0571	0.1386	0.0498
0.0651	0.0944	0.0329
0.03	3.2922	0.045
0.037	0.5345	0.0451
0.1046	0.0493	0.0289
0.0231	0.0516	0.0276
0.043	0.2311	0.0829
0.0186	0.8735	0.0487
0.113	0.1448	0.0381
0.2417	0.1588	0.0418
0.0501	0.2861	0.0392
0.0303	0.1129	0.0464
0.0375	0.0506	0.0872
0.2188	0.137	0.0624
0.021	0.201	0.0412
0.0196	0.1873	0.039
0.0275	0.0681	0.0563
0.0363	0.0851	0.0421
0.0279	0.067	0.0296
0.0289	0.0885	0.0323
0.0381	1.0819	0.1881
0.0336	0.062	0.0405
0.039	0.8533	0.0205
0.0435	0.099	0.0513
0.0457	0.0321	0.0361
0.0295	0.2817	0.446
0.064	0.0331	0.0525
0.0372	0.0215	0.0535
0.0298	0.0431	0.0477
0.0407	0.1203	0.1268
0.0391	0.0234	0.0583
0.044	0.0225	0.1099
0.0523	0.5811	0.085
0.0435	0.2925	0.0938
0.04	0.1646	0.0454
0.0663	0.067	0.0532
0.0425	0.1301	0.0247
0.0476	0.1326	0.0309
0.0315	0.0773	0.0323
0.0284	0.3363	0.0502
0.0436	0.248	0.0839
0.0423	0.1153	0.0639
0.0306	0.2532	0.0454
0.1757	0.0796	0.0368
0.0699	0.0479	0.0538
0.0316	0.1238	0.0428
0.0309	0.0511	0.0236
0.1728	0.0533	0.0472
0.1208	0.2776	0.0382
0.0271	0.1231	0.0388
0.0439	0.0799	0.0332
0.1651	0.5723	0.0392
0.0707	0.4309	0.0555
0.0765	0.1849	0.0411
0.0324	0.0337	0.0526
0.0221	0.0287	0.0497
0.0168	0.0687	0.0365
0.039	0.0957	0.0315
0.0678	0.0543	0.0537
0.019	0.1307	0.037
0.014	0.0619	0.0714
0.0369	0.0923	0.0846
0.0192	0.176	0.0671
0.0482	0.061	0.4227
0.0186	6.1744	0.0322
0.0456	0.2428	0.037
0.0322	0.0329	0.0363
0.0312	0.0539	0.0188
0.0346	0.3392	0.0353
0.0456	0.0799	0.0323
0.0591	0.072	0.1592
0.0419	0.1022	0.027
0.041	0.0436	0.029
0.0376	0.0737	0.0419
0.0586	0.0676	0.0533
0.0382	0.0681	0.0355
0.0389	0.3291	0.0913
0.035	0.0207	0.0352
0.0649	0.0677	0.0219
0.0251	0.3202	0.0519
0.0419	0.0476	0.0551
0.0308	0.0461	0.023
0.0363	0.7569	0.0443
0.0312	0.2086	0.0334
0.0321	0.0782	0.2321
0.0537	0.1708	0.0207
0.0466	0.2124	0.0338
0.073	0.0707	0.0301
0.0256	0.0398	0.0479
0.0348	0.0402	0.0493
0.0364	0.0416	0.0278
0.0485	0.0698	0.0265
0.0422	0.0481	0.0289
0.0302	0.0279	0.0348
0.0239	0.2271	0.035
0.0272	0.0774	0.0659
0.0239	0.0718	0.0515
0.021	0.3348	0.0277
0.0413	0.0406	0.0356
0.0225	0.0863	0.0414
0.0263	1.0817	0.05
0.0419	0.3812	0.0465
0.0409	0.2451	0.0546
0.0343	7.8813	0.0424
0.0452	0.3851	0.0369
0.0581	0.2484	0.041
0.0354	0.0727	0.0405
0.0822	0.2359	0.0621
0.0322	0.0334	0.0234
0.0185	0.0399	0.0314
0.0676	0.1517	0.0324
0.0895	0.0578	0.0685
0.0663	0.1081	0.0502
0.2143	0.0504	0.2526
0.0241	0.3886	0.0352
0.0528	0.077	0.0264
0.0187	0.125	0.0207
0.0224	0.1069	0.0453
0.0369	0.0426	0.045
0.1043	0.0428	0.234
0.0372	1.0525	0.3397
0.0248	0.3504	0.0335
0.0322	0.0533	0.0879
0.0218	0.9164	0.0256
0.0335	0.0977	0.0244
0.0283	0.0675	0.238
0.0269	0.0436	0.0337
0.0175	0.0282	0.056
0.0445	0.0299	0.0425
0.0314	0.0436	0.0275
0.0398	0.0384	0.0398
0.0382	0.0718	0.0289
0.0534	0.0229	0.0306
0.0915	0.2546	0.0275
0.0379	0.0444	0.0476
0.0829	0.2025	0.0421
0.0372	0.2152	0.0346
0.0739	0.2269	0.0465
0.0253	0.4183	0.0418
0.1383	0.0761	0.0148
0.0184	0.2987	0.0278
0.0389	0.104	0.0209
0.0415	0.4988	0.0314
0.0633	0.4969	0.0302
0.4096	0.9937	0.0361
0.0387	0.0346	0.0419
0.0329	0.4405	0.0388
0.0729	0.0444	0.0511
0.033	0.0581	0.0461
0.0281	0.0343	0.0451
0.0375	0.1267	0.0234
0.0268	0.0428	0.0338
0.0377	0.0279	0.027
0.0317	0.0603	0.034
0.0293	0.2257	0.0409
0.0393	0.1137	0.0393
0.0485	0.0656	0.0311
0.1077	0.452	0.0521
0.1196	0.5396	0.0433
0.0278	0.1669	0.0305
0.0369	0.1467	0.0531
0.0746	0.0931	0.0493
0.038	0.2874	0.0216
0.0485	0.049	0.0301
0.0571	0.5574	0.0468
0.0544	0.1747	0.0465
0.0339	0.047	0.0723
0.0536	0.2573	0.0651
0.0468	0.1716	0.0215
0.0451	0.0907	0.0277
0.0431	0.0559	0.0428
0.0377	0.0572	0.0236
0.0368	0.0392	0.0605
0.0525	0.1196	0.0421
0.0486	0.0288	0.0258
0.0216	0.1442	0.1893
0.0275	0.3741	0.0302
0.0215	0.032	0.4066
0.0553	0.0464	0.0198
0.0221	0.0666	0.0242
0.0201	0.3524	0.0409
0.0212	0.2313	0.0457
0.0354	0.0554	0.0505
0.0349	0.048	0.0558
0.0349	0.122	0.0573
0.0223	0.0332	0.0371
0.0241	0.1045	0.034
0.0711	0.0489	0.4271
0.0255	0.0404	0.6316
0.0233	0.03	0.7695
0.0309	0.0267	0.8081
0.0316	0.035	6.1378
0.1129	0.0949	0.7097
0.0329	0.0822	0.0854
0.0417	0.0894	0.4672
0.0289	0.045	0.1734
0.0208	0.841	0.1768
0.0334	0.1198	0.0387
0.1019	0.11	0.0469
0.0385	0.1332	0.0551
0.0594	0.6545	0.0298
0.0857	0.95	0.0533
0.0436	0.0609	0.0673
0.0767	0.0412	0.0532
0.0353	0.0308	0.0242
0.0449	0.0272	0.0299
0.0463	0.038	0.0277
0.0301	0.0621	0.0289
0.029	0.0455	0.0474
0.0484	0.1569	0.0568
0.0669	0.0515	0.0675
0.0747	0.1867	0.063
0.0682	0.1072	0.0245
0.0475	0.0325	0.0196
0.0506	0.0787	0.0216
0.0253	0.0245	0.0226
0.0283	0.1644	0.0408
0.0289	0.0495	0.6064
0.0399	1.1935	0.6185
0.0419	0.5636	0.2834
0.0571	0.5764	0.4844
0.0411	0.3007	0.1131
0.0257	0.0442	0.0433
0.2818	0.0513	0.0311
0.0468	0.0667	0.0233
0.0358	0.1573	0.0348
0.0442	0.1105	0.0371
0.059	0.2674	0.0393
0.0325	0.0737	0.0332
0.0317	0.2006	0.0311
0.0331	0.2378	0.0353
0.0692	0.1148	0.0349
0.0276	0.1413	0.025
0.0369	0.0608	0.0209
0.0358	0.0871	0.0301
0.0268	0.0357	0.0326
0.0309	0.0924	0.022
0.0372	0.0406	0.015
0.0442	0.1409	0.0184
0.0354	0.2569	0.0365
0.0264	0.0371	0.0899
0.0316	0.0922	0.0665
0.0289	0.7629	0.0349
0.024	0.0503	0.3242
0.0387	0.1971	0.1947
0.0346	0.0483	0.028
0.0595	0.0234	0.0696
0.0328	0.0286	0.0355
0.0377	0.4104	0.0263
0.0377	0.0591	0.0221
0.0306	0.0596	0.056
0.0306	0.0314	0.0408
0.0584	0.0423	0.0207
0.0529	0.019	0.0333
0.0303	1.5626	0.0375
0.0203	0.1825	0.0156
0.02	11.5618	0.0426
0.0289	9.3382	0.0358
0.0273	7.7543	0.0324
0.0282	7.1807	0.046
0.0399	0.0606	0.035
0.0459	0.0257	0.0296
0.0436	0.0751	0.0778
0.0421	0.346	0.0534
0.0513	0.1174	0.0472
0.0361	1.7139	0.031
0.0303	0.0304	0.0247
0.0827	0.054	0.0572
0.0637	0.0227	0.0311
0.0795	0.051	0.0989
0.0385	0.0652	0.0343
0.0295	0.8808	0.0191
0.1762	0.0516	0.0404
0.0236	0.0354	0.1345
0.0384	0.1759	0.0372
0.0461	0.2439	0.037
0.0378	0.0465	0.0559
0.044	0.0707	0.0432
0.0377	0.0644	0.0276
0.0577	0.4204	0.0743
0.031	0.0839	0.0287
0.0365	0.0665	0.0614
0.0354	0.5057	0.0603
0.0142	0.2415	0.0472
0.0188	1.2767	0.0442
0.0306	0.1092	0.0385
0.0195	0.0489	0.0482
0.0463	0.0682	0.0557
0.3212	0.0553	0.0361
0.0297	0.565	0.0448
0.0412	0.0704	0.0512
0.0441	0.296	0.0595
0.0219	0.0372	0.027
0.0226	0.1963	0.0366
0.0301	0.0642	0.0544
0.0237	0.054	0.0396
0.0503	0.4432	0.0284
0.0308	0.0316	0.0604
0.0274	0.1248	0.0597
0.0581	0.0512	0.0332
0.0658	0.1264	0.0402
0.0363	0.6316	0.0352
0.0272	0.0293	0.022
0.0263	0.0751	0.0423
0.0201	0.077	0.0688
0.0436	0.037	0.0478
0.0528	0.1641	0.0549
0.037	0.396	0.0394
0.0578	0.0267	0.0383
0.053	0.2656	0.055
0.1437	0.0743	0.0511
0.023	0.0382	0.0394
0.0565	0.0673	0.0345
0.0325	1.5615	0.0648
0.0666	0.047	0.0428
0.0439	0.0695	0.074
0.0463	0.103	0.0373
0.0338	0.0229	0.055
0.0404	0.0357	0.0609
0.022	0.0246	0.0563
0.0267	0.0603	0.0559
0.0213	0.1135	0.0397
0.0441	0.0356	0.0352
0.0527	0.1316	0.0609
0.0934	0.084	0.0297
0.0354	0.6011	0.0356
0.0342	0.1831	0.0521
0.0302	0.1156	0.0492
0.0438	0.0972	0.0448
0.0682	0.0765	0.0453
0.0223	0.3542	0.0804
0.0839	0.0527	0.1887
0.1208	0.5009	0.1066
0.0851	0.0949	0.0349
0.0833	0.0541	0.0373
0.0658	0.0505	0.0493
0.0569	0.3289	0.0727
0.0325	0.4139	0.0411
0.0336	0.0333	0.0437
0.0359	0.0263	0.0592
0.051	0.017	0.0448
0.0339	0.0236	0.0657
0.0301	0.0286	0.0466
0.0361	0.0294	0.0447
0.0374	0.0759	0.0422
0.0264	0.0293	0.0387
0.0266	0.2755	0.0303
0.0383	0.1332	0.0564
0.0772	0.0558	0.0402
0.0259	0.1011	0.0485
0.0279	0.1063	0.0392
0.0363	0.0874	0.0322
0.025	0.1103	0.0324
0.0303	0.0273	0.4013
0.0386	0.0338	0.0467
0.0205	0.0481	0.0448
0.0314	0.0134	0.0533
0.0311	0.0507	0.0628
0.0314	0.122	0.0572
0.0179	0.1141	0.0478
0.0198	0.0412	0.0385
0.0395	0.0625	0.0454
0.046	0.0211	0.0466
0.0369	0.0439	0.149
0.0484	0.0332	0.0589
0.026	0.1913	0.1068
0.0539	0.0675	0.0436
0.0463	0.0528	0.1677
0.0312	0.0299	0.0255
0.0368	0.025	0.0824
0.075	0.0384	0.0335
0.1579	0.0224	0.0608
0.0507	0.3058	0.0463
0.0541	0.0327	0.0423
0.0474	0.113	0.0461
0.0388	0.0714	0.042
0.0438	0.0445	0.0328
0.0479	0.0502	0.048
0.0418	0.0435	0.0262
0.0258	0.033	0.0542
0.0355	0.0777	0.0317
0.0456	0.2807	0.0376
0.025	0.0508	0.0429
0.0426	0.0385	0.0207
0.0217	0.0513	0.0359
0.0383	0.0847	0.0267
0.0855	0.0453	0.0272
0.8993	0.0918	0.0386
0.0763	0.255	0.0423
0.0474	0.4871	0.055
0.0966	0.1443	0.0274
0.0355	0.1748	0.0303
0.0542	0.0444	0.035
0.0366	0.0425	0.0406
0.0361	0.0898	0.0405
0.0318	0.9275	0.0297
0.0368	0.0445	0.0845
0.03	0.7076	0.0499
0.0279	0.3201	0.0979
0.0477	0.425	0.0386
0.0278	0.2372	0.0603
0.0339	0.2586	0.0282
0.0428	0.0903	0.0362
0.0593	0.0519	0.0288
0.0589	0.1599	0.0392
0.0284	0.0827	0.0465
0.0396	0.0385	0.0346
0.0547	0.107	0.042
0.0937	0.0553	0.0268
0.1425	0.2484	0.0198
0.0499	0.0269	0.0293
0.0374	0.0629	0.1232
0.0416	0.1006	0.0553
0.0328	0.3674	0.0319
0.0622	0.0304	0.036
0.0151	0.0527	0.0257
0.0514	0.5199	0.0408
0.0252	0.0991	0.0245
0.0304	0.0324	0.0264
0.098	0.0437	0.0081
0.0572	0.0527	0.0385
0.049	0.0717	0.0341
0.0508	0.084	0.0276
0.037	0.0552	0.0333
0.0356	0.0859	0.0856
0.0287	0.0506	0.0549
0.0325	0.0737	0.0247
0.0293	0.0305	0.0282
0.0737	0.0421	0.031
0.0356	0.0291	0.0399
0.036	0.0778	0.0352
0.0612	0.0308	0.0477
0.0462	0.0677	0.0274
0.0644	0.5136	0.0349
0.0824	0.2814	0.0265
0.0418	0.5661	0.0903
0.0257	0.1674	0.0215
0.0362	0.3641	0.0439
0.0231	0.0395	0.0386
0.0414	0.118	0.0298
0.0255	0.0858	0.0366
0.035	0.0658	0.139
0.1053	0.0891	0.0593
0.0289	0.3509	0.055
0.0726	0.0751	0.044
0.03	0.2293	0.0307
0.0562	0.0601	0.0411
0.0243	0.2864	0.0397
0.0489	0.0382	0.0388
0.4694	0.1159	0.0476
0.0819	0.041	0.0572
0.0225	0.2425	0.0212
0.0414	0.5889	0.1447
0.0313	0.4135	0.0327
0.0318	0.1536	0.0886
0.0234	0.0331	0.0474
0.0441	0.0376	0.0862
0.0493	0.0369	0.029
0.0299	0.2772	0.0356
0.022	0.0683	0.033
0.0388	0.2379	0.0443
0.0255	0.0553	0.0337
0.0196	0.1052	0.0279
0.0388	0.0558	0.0528
0.0383	0.9654	0.0526
0.0255	0.1213	0.0453
0.0765	0.0962	0.035
0.0312	0.0909	0.0327
0.0416	0.0656	0.0314
0.044	0.0314	0.1144
0.0405	0.2483	0.0584
0.0432	0.1073	0.0363
0.0482	0.3327	0.0471
0.0263	0.058	0.0408
0.0428	0.0791	0.048
0.0321	0.1103	0.0658
0.0494	0.095	0.0423
0.0272	0.3558	0.3773
0.0361	0.0699	0.0553
0.0225	0.1559	0.0284
0.0249	0.0604	0.0429
0.0302	0.0338	0.0407
0.1358	0.0452	0.0242
0.0461	0.1225	0.0333
0.0434	0.0481	0.1586
0.0501	0.0713	0.0254
0.0261	0.0417	0.1476
0.0414	0.1175	0.0452
0.0394	0.2149	0.0357
0.0341	0.0378	0.0499
0.0644	0.4012	0.0328
0.0422	0.168	0.0305
0.0592	0.5742	0.0242
0.0228	0.0428	0.0713
0.0454	0.1258	0.0252
0.0289	0.9193	0.0309
0.042	0.0857	0.0504
0.0199	0.2155	0.088
0.0364	0.077	0.0456
0.0291	0.0517	0.0441
0.0221	0.0681	0.0317
0.0318	0.0369	0.0428
0.0509	0.0768	0.0457
0.1339	0.0355	0.0396
0.0526	0.0443	0.1241
0.059	0.0373	0.0492
0.0444	0.0482	0.1143
0.071	0.4837	0.0708
	0.0758	0.0433
	0.1976	0.0313
	0.0546	0.0304
	0.1013	0.0761
	0.1544	0.0261
	0.3693	0.0334
	0.1408	0.05
	0.0535	0.0533
	0.0356	0.1144
	0.0427	0.076
	0.119	0.098
	0.2514	0.0486
	0.037	0.142
	0.037	0.1151
	0.0366	0.1018
	0.1237	0.0419
	0.0546	0.0296
	0.0801	0.0594
	0.0993	0.0494
	0.0975	0.0596
	0.0886	0.0522
	0.1561	0.0404
	0.1496	0.0337
	0.032	0.0447
	0.0322	0.0429
	0.1471	0.0274
	0.03	0.0876
	0.3078	0.0361
	0.0849	0.0273
	0.1649	0.0385
	0.4691	0.0864
	0.0428	0.0313
	0.0537	0.0321
	0.2371	0.0362
	0.095	0.0826
	0.0492	0.0965
	0.3227	0.061
	0.0455	0.0511
	0.2	0.1988
	0.0303	0.0324
	0.2932	0.0261
	0.7171	0.0662
	0.0388	0.2066
	0.2463	0.0488
	0.0414	0.0453
	0.0372	0.1146
	0.0413	0.0529
	0.1111	0.0773
	0.1761	0.0451
	0.0493	0.0358
	0.5178	0.0823
	0.2455	0.0415
	1.0827	0.0649
	0.0491	0.1264
	0.0672	0.158
	0.0669	0.094
	0.0466	0.0575
	0.1469	0.0945
	0.2912	0.0252
	0.0483	0.0205
	0.1672	0.0874
	0.0315	0.1077
	0.0223	0.0219
	0.0385	0.0433
	0.0644	0.0325
	0.0386	0.0486
	0.0387	0.0487
	0.023	0.0489
	0.3306	0.0299
	0.0309	0.0618
	0.0274	0.0322
	0.0691	0.0381
	0.0364	0.0371
	0.0726	0.0212
	0.3248	0.0613
	0.0698	0.0258
	0.0351	0.0608
	0.0396	0.0342
	0.0952	0.0368
	0.0604	0.0824
	0.0262	0.0416
	0.5051	0.0197
	0.386	0.0326
	0.6228	0.0389
	0.2831	0.0417
	0.2645	0.038
	0.0281	0.022
	0.1333	0.0564
	0.0408	0.0455
	0.111	0.1013
	0.258	0.0217
	0.041	0.0393
	0.0407	0.0483
	0.0428	0.0873
	0.1522	0.067
	0.0599	0.1
	0.0315	0.0579
	0.0983	0.0205
	0.0628	0.0316
	0.1105	0.0295
	0.039	0.0245
	0.0995	0.033
	0.0748	0.0486
	0.0947	0.1225
	0.2628	0.0337
	0.3321	0.0839
	0.028	0.0405
	0.0354	0.0468
	0.0404	0.0395
	0.0809	0.1137
	0.8984	0.0904
	1.5809	0.0866
	0.4766	0.0383
	0.0345	0.0265
	0.0383	0.0269
	0.0519	0.0194
	0.2039	0.0204
	0.4341	0.0243
	0.2412	0.0235
	0.1552	0.0162
	0.0231	0.0173
	0.1495	0.0207
	0.1215	0.0255
	0.0213	0.0412
	0.0731	0.0191
	0.0315	0.0184
	0.0404	0.0208
	0.0591	0.0412
	0.0631	0.0508
	0.034	0.0626
	0.3127	0.0233
	0.0892	0.0181
	0.0277	0.0338
	0.0789	0.0415
	0.0738	0.2036
	0.0754	0.0315
	0.1123	0.0384
	0.0353	0.0265
	0.5784	0.0296
	0.0537	0.0205
	0.0803	0.0532
	0.2558	0.0284
	0.154	0.0289
	1.3874	0.0317
	0.4382	0.0283
	0.7055	0.0337
	0.0612	0.0138
	0.4727	0.1862
	0.0468	0.0529
	0.0346	0.0245
	0.2077	0.0351
	0.1016	0.0308
	0.0624	0.0436
	0.1511	0.0252
	0.0887	0.0305
	0.0788	0.0386
	0.1667	0.0298
	0.511	0.0345
	0.1555	0.0526
	0.0342	0.0211
	0.0475	0.0239
	0.035	0.0205
	0.1203	0.1957
	0.0614	0.0381
	0.3773	0.0318
	0.0428	0.0234
	0.0609	0.042
	0.064	0.2675
	0.101	0.025
	0.0386	0.0383
	1.0968	0.0633
	0.2084	0.0332
	0.1374	0.0366
	0.0974	0.0466
	0.0775	0.038
	0.0748	0.1242
	0.078	0.0197
	0.8986	0.0409
	0.2726	0.0207
	0.4734	0.0501
	0.0627	0.0287
	0.0714	0.0303
	0.0675	0.0386
	0.4302	0.0178
	0.1738	0.0345
	0.0709	0.0316
	0.1009	0.0317
	0.1988	0.0452
	0.0464	0.0512
	0.0363	0.044
	0.402	0.0336
	0.0284	0.0766
	0.1188	0.032
	0.0371	0.0299
	0.1236	0.0318
	0.1453	0.0276
	0.2299	0.0204
	0.0699	0.0272
	0.0399	0.0316
	0.0619	0.0313
	0.3085	0.025
	0.3281	0.0487
	0.2823	0.033
	0.0504	0.0366
	0.0601	0.0396
	0.132	0.0616
	0.1764	0.039
	0.3833	0.0306
	0.1928	0.048
	0.1097	0.0647
	0.151	0.0285
	0.0749	0.026
	0.1787	0.0669
	0.3377	0.0275
	0.0547	0.023
	0.6219	0.0251
	0.0517	0.0443
	0.0175	0.0512
	0.0209	0.0281
	0.0425	0.0228
	0.0366	0.0506
	0.0448	0.0507
	0.0812	0.029
	0.0903	0.171
	0.0769	0.0463
	0.1477	0.0353
	0.1416	0.0199
	0.0416	0.0368
	0.1225	0.0476
	0.1529	0.0423
	0.1213	0.032
	0.1807	0.038
	0.0601	0.0307
	0.0608	0.0865
	0.0932	0.0447
	0.1338	0.0212
	0.731	0.0342
	0.0428	0.0706
	0.0572	0.0297
	0.0198	0.0467
	0.0998	0.0364
	0.0321	0.1232
	0.3058	0.0171
	0.0298	0.0438
	0.0325	0.7095
	0.0538	0.0228
	0.0521	0.0352
	0.0334	0.022
	0.0417	0.0223
	0.0457	0.2405
	0.8757	0.0315
	0.6684	0.0322
	0.121	0.7679
	0.3014	0.0203
	0.0378	0.0655
	0.0455	0.0748
	0.054	0.0321
	0.2449	0.0234
	0.0668	0.0252
	0.0589	0.021
	0.0858	0.04
	0.3516	0.015
	0.0476	0.0309
	0.3547	0.0399
	0.0667	0.0352
	0.4098	0.2055
	0.0703	0.3102
	0.0735	0.3558
		0.3939
		0.4105
		0.0481
		0.4225
		0.429
		0.5078
		0.0474
		0.0799
		0.0354
		0.1528
		0.0175
		0.0246
		0.0299
		0.0486
		0.0181
		0.0239
		0.0374
		0.014
		0.0197
		0.0226
		0.0223
		0.035
		0.028
		0.0189
		0.018
		0.035
		0.025
		0.0247
		0.0267
		0.0358
		0.0216
		0.0213
		0.027
		0.0421
		0.0123
		0.0545
		0.0308
		0.0282
		0.0549
		0.0233
		0.0401
		0.2542
		0.0383
		0.0533
		0.0327
		0.0308
		0.0485
		0.0228
		0.0497
		0.0974
		0.131
		0.0429
		0.0617
		0.04
		0.0638
		0.0392
		0.0528
		0.1628
		0.0664
		0.0458
		0.0848
		0.1099
		0.0364
		0.0291
		0.0537
		0.0384
		0.0623
		0.0541
		0.0587
		0.0575
		0.0326
		0.0279
		0.0265
		0.0346
		0.0359
		0.0277
		0.121
		0.1196
		0.0126
		0.0199
		0.0252
		0.0242
		0.0629
		0.0299
		0.0417
		0.0253
		0.0385
		0.0371
		0.0478
		0.0443
		0.0486
		0.0587
		0.041
		0.0385
		0.0364
		0.058
		0.0493
		0.0307
		0.0594
		0.0388
		0.0419
		0.0299
		0.0456
		0.0427
		0.0279
		0.0506
		0.0394
		0.0303
		0.0482
		0.0445
		0.033
		0.1998
		0.0231
		0.0448
		0.0261
		0.0336
		0.0422
		0.1252
		0.0698
		0.0164
		0.202
		0.1114
		0.1083
		0.0369
		0.2155
		0.1583
		0.0245
		0.0336
		0.0456
		0.0291
		0.0373
		0.0459
		0.0396
		0.0212
		0.0276
		0.0368
		0.7555
		0.0232
		0.038
		0.0495
		0.0239
		0.0626
		0.0567
		0.0302
		0.0249
		0.0356
		0.0464
		0.0579
		0.0716
		0.0605
		0.0553
		0.0598
		0.0626
		0.0492
		0.0572
		0.0305
		0.0241
		0.0286
		0.032
		0.0279
		0.0283
		0.0346
		0.1629
		0.0381
		0.028
		0.046
		0.0347
		0.0517
		0.0483
		0.2166
		0.2369
		0.0428
		0.0483
		0.1492
		0.0254
		0.0172
		0.0185
		0.0214
		0.0228
		0.0281
		0.032
		0.0253
		0.0176
		0.026
		0.0235
		0.0373
		0.5103
		0.2279
		0.0345
		0.4202
		0.0428
		0.2289
		0.216
		0.0609
		0.0291
		0.125
		0.0638
		0.1484
		0.0396
		0.0348
		0.0625
		0.0373
		0.0344
		0.0453
		0.0561
		0.1202
		0.0336
		0.032
		0.1943
		0.0323
		0.0946
		0.0193
		0.0532
		0.0532
		0.0647
		0.061
		0.023
		0.0421
		0.031
		0.0462
		0.0323
		0.0186
		0.0204
		0.0178
		0.0502
		0.0756
		0.308
		0.3015
		0.0944
		0.0552
		0.0605
		0.3447
		0.0313
		0.032
		0.2851
		0.1023
		0.0312
		0.0361
		0.0405
		0.4077
		0.0429
		0.0365
		0.0672
		0.5355
		0.0644
		1.0348
		0.024
		0.3767
		0.0602
		1.8644
		0.6057
		0.0838
		0.0466
		0.5095
		0.0769
		0.3096
		0.0558
		0.0528
		0.039
		0.0315
		0.0486
		0.0764
		0.0748
		0.0187
		0.0639
		0.0299
		0.0264
		0.0322
		0.0295
		0.0434
		0.0525
		0.0128
		0.164
		0.0158
		0.0693
		0.0593
		0.0637
		0.03
		0.0966
		0.2268
		0.087
		0.0527
		0.0355
		0.0503
		0.0538
		0.0993
		0.0281
		0.0517
		0.0692
		0.0186
		0.0391
		0.0536
		0.0717
		0.0276
		0.0274
		0.0266
		0.0174
		0.0317
		0.0149
		0.0389
		0.0187
		0.0387
		0.0284
		0.029
		0.0388
		0.0636
		0.0249
		0.0228
		0.0342
		0.0341
		0.0455
		0.0154
		0.0155
		0.036
		0.0234
		0.0345
		0.042
		0.251
		0.0299
		0.0279
		0.0304
		0.0612
		0.0289
		0.0282
		0.0257
		0.0247
