# Supplementary material for: Phosphorylation tunes p62 condensates to drive autophagic degradation of ubiquitinated proteins
Source: EMBO J. 2026 May 5;45(12):4061–93. doi: 10.1038/s44318-026-00785-1 (PMC13270050; doi:10.1038/s44318-026-00785-1)
Supplement: Supplementary file 11 — Source data Fig. 2 [file 44318_2026_785_MOESM11_ESM.zip › Source data Fig. 2/2B/README_2B.txt]

Figure 2B Source data

Content: Original-resolution confocal images of DAPI channel (Ch1: Nucleus), Alexa Fluor 488 channel (Ch2: p62 pS403), and Alexa Fluor 647 channel (Ch3: p62).

Processing: Brightness, contrast, and colors were adjusted appropriately for all panels.
