# Supplementary material for: Phosphorylation tunes p62 condensates to drive autophagic degradation of ubiquitinated proteins
Source: EMBO J. 2026 May 5;45(12):4061–93. doi: 10.1038/s44318-026-00785-1 (PMC13270050; doi:10.1038/s44318-026-00785-1)
Supplement: Supplementary file 12 — Source data Fig. 3 [file 44318_2026_785_MOESM12_ESM.zip]

Archive with 59 entries (51 files):
- Source data Fig. 3/
- Source data Fig. 3/3E/
- __MACOSX/Source data Fig. 3/._3E
- Source data Fig. 3/3B/
- __MACOSX/Source data Fig. 3/._3B
- Source data Fig. 3/3H/
- __MACOSX/Source data Fig. 3/._3H
- Source data Fig. 3/3A/
- __MACOSX/Source data Fig. 3/._3A
- Source data Fig. 3/3F/
- __MACOSX/Source data Fig. 3/._3F
- Source data Fig. 3/3G/
- __MACOSX/Source data Fig. 3/._3G
- Source data Fig. 3/3I/
- __MACOSX/Source data Fig. 3/._3I
- Source data Fig. 3/3E/3E.xlsx
- __MACOSX/Source data Fig. 3/3E/._3E.xlsx
- Source data Fig. 3/3E/3E.pdf
- __MACOSX/Source data Fig. 3/3E/._3E.pdf
- Source data Fig. 3/3B/3B.xlsx
- __MACOSX/Source data Fig. 3/3B/._3B.xlsx
- Source data Fig. 3/3B/.DS_Store
- __MACOSX/Source data Fig. 3/3B/._.DS_Store
- Source data Fig. 3/3B/3B.pdf
- __MACOSX/Source data Fig. 3/3B/._3B.pdf
- Source data Fig. 3/3H/3H_p62-PPP2R5E_Merge.tif
- __MACOSX/Source data Fig. 3/3H/._3H_p62-PPP2R5E_Merge.tif
- Source data Fig. 3/3H/3H_p62-PPP2R5E_PPP2R5E.tif
- __MACOSX/Source data Fig. 3/3H/._3H_p62-PPP2R5E_PPP2R5E.tif
- Source data Fig. 3/3H/3H_p62-PPP2R5E_p62.tif
- __MACOSX/Source data Fig. 3/3H/._3H_p62-PPP2R5E_p62.tif
- Source data Fig. 3/3A/3A.pdf
- __MACOSX/Source data Fig. 3/3A/._3A.pdf
- Source data Fig. 3/3A/3A.xlsx
- __MACOSX/Source data Fig. 3/3A/._3A.xlsx
- Source data Fig. 3/3F/3F.xlsx
- __MACOSX/Source data Fig. 3/3F/._3F.xlsx
- Source data Fig. 3/3F/3F.pdf
- __MACOSX/Source data Fig. 3/3F/._3F.pdf
- Source data Fig. 3/3G/3G_PPP2R5E-p62_PPP2R5E.tif
- __MACOSX/Source data Fig. 3/3G/._3G_PPP2R5E-p62_PPP2R5E.tif
- Source data Fig. 3/3G/.DS_Store
- __MACOSX/Source data Fig. 3/3G/._.DS_Store
- Source data Fig. 3/3G/3G_PPP2R5E-p62_Merge.tif
- __MACOSX/Source data Fig. 3/3G/._3G_PPP2R5E-p62_Merge.tif
- Source data Fig. 3/3G/3G_PPP2R5E-p62_p62.tif
- __MACOSX/Source data Fig. 3/3G/._3G_PPP2R5E-p62_p62.tif
- Source data Fig. 3/3G/3G.xlsx
- __MACOSX/Source data Fig. 3/3G/._3G.xlsx
- Source data Fig. 3/3I/3I_c1_PPP2R5E.tif
- __MACOSX/Source data Fig. 3/3I/._3I_c1_PPP2R5E.tif
- Source data Fig. 3/3I/3I_c2_p62.tif
- __MACOSX/Source data Fig. 3/3I/._3I_c2_p62.tif
- Source data Fig. 3/3I/3I_EM_cropped.tif
- __MACOSX/Source data Fig. 3/3I/._3I_EM_cropped.tif
- Source data Fig. 3/3I/3I_EM_overview.tif
- __MACOSX/Source data Fig. 3/3I/._3I_EM_overview.tif
- Source data Fig. 3/3I/3I_merge.tif
- __MACOSX/Source data Fig. 3/3I/._3I_merge.tif
