# Supplementary material for: Phosphorylation tunes p62 condensates to drive autophagic degradation of ubiquitinated proteins
Source: EMBO J. 2026 May 5;45(12):4061–93. doi: 10.1038/s44318-026-00785-1 (PMC13270050; doi:10.1038/s44318-026-00785-1)
Supplement: Supplementary file 12 — Source data Fig. 3 [file 44318_2026_785_MOESM12_ESM.zip › Source data Fig. 3/3E/3E.xlsx]

## Sheet: 3E_p62
cont.	NT	A	B	E	NT	AB	BE	AE	NT	ABE
1.001	0.945	0.662	0.639	0.907	1.38	0.682	0.887	1.536	1.618	0.818
1.048	0.786	0.932	0.957	1.447	1.379	1.002	1.082	1.122	1.329	0.824
0.952	1.015	0.662	0.561	0.997	1.471	0.9	0.692	0.854	1.367	0.621

## Sheet: 3E_pS403-p62
cont.	NC	A	B	E	NC	AB	BE	AE	NC	ABE
0.944342	0.960076	1.27869	1.36924	0.976596	0.916214	1.74553	1.36986	0.936406	0.942029	1.97331
0.906324	1.29883	1.14163	1.03681	0.764354	0.888102	1.00985	0.873711	1.00647	1.09414	1.63539
1.14933	1.02344	1.02895	1.16185	0.727507	0.724326	1.11797	1.18628	1.40679	1.17886	2.15801
