# Supplementary material for: Phosphorylation tunes p62 condensates to drive autophagic degradation of ubiquitinated proteins
Source: EMBO J. 2026 May 5;45(12):4061–93. doi: 10.1038/s44318-026-00785-1 (PMC13270050; doi:10.1038/s44318-026-00785-1)
Supplement: Supplementary file 12 — Source data Fig. 3 [file 44318_2026_785_MOESM12_ESM.zip › Source data Fig. 3/3B/3B.xlsx]

## Sheet: 3B
NT	CA	CB	R1A	R1B	R2A	R2B	R2C	R2D	R3A	R3B	R3C	R4	R5A	R5B	R5C	R5D	R5E
1.22486	2.40292	1.00153	1.24176	1.46827	1.25326	1.45233	0.766449	1.14314	1.39831	0.625645	0.824126	2.23166	2.25156	1.83652	1.54563	1.73952	0.626766
0.625495	1.33923	1.20468	1.83898	2.1436	1.80665	1.95636	1.20852	1.21398	1.57944	1.18147	1.67322	1.62567	2.1645	1.37418	1.15281	1.35493	0.693288
1.14965	1.68881	2.07976	2.13376	2.09618	1.45213	1.45925	1.41296	1.83855	1.7904	1.26375	1.83033	2.0589	2.22277	1.17973	1.23234	1.59716	1.77161
