# Supplementary material for: Phosphorylation tunes p62 condensates to drive autophagic degradation of ubiquitinated proteins
Source: EMBO J. 2026 May 5;45(12):4061–93. doi: 10.1038/s44318-026-00785-1 (PMC13270050; doi:10.1038/s44318-026-00785-1)
Supplement: Supplementary file 12 — Source data Fig. 3 [file 44318_2026_785_MOESM12_ESM.zip › Source data Fig. 3/3A/3A.xlsx]

## Sheet: 3A
DMSO	OA	TAU	LB100	CTS	CsA	SA
1	13.9647	1.25927	0.777528	4.70534	0.835617	0.839978
1	6.52645	0.866582	0.724687	3.34718	0.814524	0.804257
1	7.13583	1.3198	1.29136	3.90175	0.870098	0.770859
