# Supplementary material for: Phosphorylation tunes p62 condensates to drive autophagic degradation of ubiquitinated proteins
Source: EMBO J. 2026 May 5;45(12):4061–93. doi: 10.1038/s44318-026-00785-1 (PMC13270050; doi:10.1038/s44318-026-00785-1)
Supplement: Supplementary file 12 — Source data Fig. 3 [file 44318_2026_785_MOESM12_ESM.zip › Source data Fig. 3/3F/3F.xlsx]

## Sheet: 3F_wt_p62
NT	ABE
0.909	0.457
0.936	0.581
1.156	0.582

## Sheet: 3F_wt_pS403-p62
NC	ABE
1.08799	1.76701
1.06379	1.68383
0.848222	1.55529

## Sheet: 3F_TBK1 KO_p62
NT	ABE
0.993452	0.954764
1.10744	1.12759
0.899111	0.891618

## Sheet: 3F_TBK1 KO_pS403-p62
NC	ABE
1.09788	1.35631
0.901816	1.17194
1.0003	1.6545
