# Supplementary material for: Phosphorylation tunes p62 condensates to drive autophagic degradation of ubiquitinated proteins
Source: EMBO J. 2026 May 5;45(12):4061–93. doi: 10.1038/s44318-026-00785-1 (PMC13270050; doi:10.1038/s44318-026-00785-1)
Supplement: Supplementary file 12 — Source data Fig. 3 [file 44318_2026_785_MOESM12_ESM.zip › Source data Fig. 3/3G/3G.xlsx]

## Sheet: ３G
≤1	1–<2	2–<3	≥3
90.69	456.4	530.07	485.53
108.3	517.39	661.12	992.19
115.47	388.78	168.33	1882.92
131.38	370.89	111.13	676.02
129.45	208.5	86.47	249.82
50.6	277.22	280.42	731.6
48.64	38.65	364.86	220.73
64.15	394.76	475.71	251.63
29.51	61.58	845.81	114.63
82.36	81.81	479.58	1030.07
104.15	278.04	239.88	639.93
199.79	212.3	645.77	1055.12
216.36	273.6	543.58	1289.67
324.19	466.8	516.97	237.96
204.33	207.38	139.6	110.35
67.8	213.02	202.49	320.46
228.5	403.93	565.32	314.9
190.97	232.59	249.24	462.02
192	1000.52	306.01	134.62
303.36	462.8	240.24	90.21
117.3	291.66	374.14	368.26
436.53	579.23	676.91	1320.77
90.14	98.62	547.68	1055.81
159.01	272.07	234.71	284.8
262.88	379.96	210.98	239.52
236.34	242.26	291.04	83.94
317.56	242.03	420.94	955.75
97.49	396.23	647.42	632.19
396.55	222.67	407.32	810.53
175.39	204.25	200.96	447.49
188.15	983.91	297.41	393.35
156.86	368.96	153.35	490.28
98.42	371.11	82.7	456.56
123.92	222.31	382.25	685.2
160.58	174.77	301.53	507.64
236.18	278.14	628.66	725.92
72.74	344.48	902.88	1130.84
446.86	355.13	718.61	1229.34
238.86	64.87	411.79	292.2
56.76	329.11	284.53	827.05
164.68	184.1	249.72	759.16
110.1	345.34	304.37	656.49
66.45	194.29	933.85	730.02
68.86	113.07	661.57	356.96
49.12	312.43	373.2	296.66
47.88	526.57	265.03	306.4
196.22	503.48	437.41	300.5
77.12	192.91	293.88	1077.67
133.32	139.52	424.14	440.54
93.68	52.32	384.8	765.03
151.41	86.28	454.69	378.25
81.77	62.2	708.62	883.13
267.32	86.16	333.27	542.5
495.2	261.88	169.66	579.21
157.5	527.11	130.67	563.03
81.21	148.91	359.82	787.76
57.86	275.83	408.57	43.06
108.43	147.83	318.62	733.27
124.35	507.24	372.7	1265.96
163.45	373.37	261.79	809.99
68.47	1134.33	171.62	1217.15
180.19	397.21	118.67	671.53
188.98	146.28	268.41	344.05
37.84	603.19	382.85	169.41
38.58	587.62	30.18	199.65
20.72	159.35	282.21	449.61
37.73	74.67	136.31	427.47
87.27	335.99	326.79	1237.38
75.42	438.41	127.09	453.77
54.98	213.92	90.05	418.93
80.18	337.87	156.58	339.08
215.1	164.1	422.05	256.63
90.3	412.71	265.76	355.47
	405.35	524.14	184.86
	685.58	351.81	818.66
	603.48	630.01	281.73
	475.16	875.86	908.35
	587.27	645.55	695.11
	442.54	692.02	244.75
	222.94	421.95	1539.84
	302.44	188.15	902.12
	277.94	47.3	451.51
	336.88	60.08	664.35
	313.84	261.86	370.74
	244.06	47.81	1299.13
	201.54	260.96	405.51
	270.74	396.64	462.14
	35.55	138.51	771.34
	135.44	154.03	687.7
	106.81	619.61	527.56
	289.76	184.11	1334.5
	272.04	380.85	393.62
	162.39	630.4	494.66
	155.83	156.39	515.07
	170.49	338.16	846.68
	117.97	220.49	496.84
	86.82	18.55	636.39
	83.83	52.59	696.95
	227.12	52.12	556.76
	150.33	85.01	337.76
	214.21	102.73	368.29
	439.98	57.37	280.91
	190.56	79.13	762.9
	66.53	37.68	659.76
	909.93	114.02	467
	323.33	221.93	813.44
	52.54	129.25	696.53
	120.88	48.09	888.87
	168.62	320.89	319.81
	131.93	240.8	869.01
	235.81	203.46	375.52
	325.85	161.18	456.29
	158.07	74.75	55.78
	206.23	235.12	767.3
	155.13	189.1	871.88
	125.02	157.75	230.02
	353.3	154.56	270.88
	25.51	184.48	671.89
	146.85	524.85	173.65
	229.42		762.92
	42.1		78.9
	33.42		379.85
	47.5		632.14
	15.17		560.36
	163.88		309.18
	75.02		401.71
	414.22		273.51
	195.68		333.09
	143.89		392.99
	227.53		547.32
	214.99		280.14
	380.07		805.74
	107.25		180.42
	237.9		53.3
	557.71		167.41
	186.06		181.45
	249.61		1517.86
	233.48		1138.04
	534.37		964.72
	165.5		331.32
	433.21		215.77
	215.71		506.02
	37.33		743.59
	37.56		438.1
	43.15		385.29
	26.36		499.58
	118.11		488.19
	21.06		265.62
	143.55		454.3
	217.45		335.02
	89.42		110.12
	123.08		177.29
	67.28		297.31
	91.68		614.72
	90.11		491.78
	69.56		699.05
	16.72		1153.78
	27.46		672.18
	15.55		632.96
	8.09		788.22
	73.23		863.49
	120.6		921.61
	130.21		930.72
	60.15		745.45
	421.84		1968.92
	199.12		535.58
	152.88		92.26
	154.58		49.55
	529.82		529.1
	74.08		208.61
	78.56		200.38
	300.34		973.24
			601.08
			513.64
			371.34
			392.82
			58.28
			189.54
			225.18
			428.49
			372.19
			430.72
			621.32
			1129.06
			533.55
			366.11
			383.65
			47.42
			34.17
			54.4
			57.2
			43.45
			42.6
			41.07
			73.25
			207.77
			205.27
			178.13
			82.43
			124.63
			76.83
			82.64
			321.63
			641.1
			280.96
			195.48
			223.37
			407.21
			1268.1
			181.97
			173.81
			203.71
			147.92
			138
			720.47
			196.79
			521.09
			314.77
			104.76
			225.04
			250.74
			202.03
			331.22
			148.54
			1011.68
			800.5
			337.75
