# Supplementary material for: Phosphorylation tunes p62 condensates to drive autophagic degradation of ubiquitinated proteins
Source: EMBO J. 2026 May 5;45(12):4061–93. doi: 10.1038/s44318-026-00785-1 (PMC13270050; doi:10.1038/s44318-026-00785-1)
Supplement: Supplementary file 13 — Source data Fig. 4 [file 44318_2026_785_MOESM13_ESM.zip]

Archive with 53 entries (49 files):
- Source data Fig. 4/
- Source data Fig. 4/.DS_Store
- __MACOSX/Source data Fig. 4/._.DS_Store
- Source data Fig. 4/4E/
- __MACOSX/Source data Fig. 4/._4E
- Source data Fig. 4/4F/
- __MACOSX/Source data Fig. 4/._4F
- Source data Fig. 4/4G/
- __MACOSX/Source data Fig. 4/._4G
- Source data Fig. 4/4E/4E.xlsx
- __MACOSX/Source data Fig. 4/4E/._4E.xlsx
- Source data Fig. 4/4E/.DS_Store
- __MACOSX/Source data Fig. 4/4E/._.DS_Store
- Source data Fig. 4/4F/4F.pdf
- __MACOSX/Source data Fig. 4/4F/._4F.pdf
- Source data Fig. 4/4G/4G_PPP2R5ELoop mut_KEAP1-p62_Merge.tif
- __MACOSX/Source data Fig. 4/4G/._4G_PPP2R5ELoop mut_KEAP1-p62_Merge.tif
- Source data Fig. 4/4G/4G_-_KEAP1-p62_p62.tif
- __MACOSX/Source data Fig. 4/4G/._4G_-_KEAP1-p62_p62.tif
- Source data Fig. 4/4G/4G_-_KEAP1-p62_Merge.tif
- __MACOSX/Source data Fig. 4/4G/._4G_-_KEAP1-p62_Merge.tif
- Source data Fig. 4/4G/4G_PPP2R5E_PPP2R5E-p62_Merge.tif
- __MACOSX/Source data Fig. 4/4G/._4G_PPP2R5E_PPP2R5E-p62_Merge.tif
- Source data Fig. 4/4G/4G_PPP2R5ELoop mut_PPP2R5E-p62_Merge.tif
- __MACOSX/Source data Fig. 4/4G/._4G_PPP2R5ELoop mut_PPP2R5E-p62_Merge.tif
- Source data Fig. 4/4G/4G_PPP2R5ELoop mut_PPP2R5E-p62_PPP2R5E.tif
- __MACOSX/Source data Fig. 4/4G/._4G_PPP2R5ELoop mut_PPP2R5E-p62_PPP2R5E.tif
- Source data Fig. 4/4G/4G_PPP2R5ELoop mut_KEAP1-p62_p62.tif
- __MACOSX/Source data Fig. 4/4G/._4G_PPP2R5ELoop mut_KEAP1-p62_p62.tif
- Source data Fig. 4/4G/4G_PPP2R5E_KEAP1-p62_Merge.tif
- __MACOSX/Source data Fig. 4/4G/._4G_PPP2R5E_KEAP1-p62_Merge.tif
- Source data Fig. 4/4G/4G_-_PPP2R5E-p62_PPP2R5E.tif
- __MACOSX/Source data Fig. 4/4G/._4G_-_PPP2R5E-p62_PPP2R5E.tif
- Source data Fig. 4/4G/4G_-_PPP2R5E-p62_Merge.tif
- __MACOSX/Source data Fig. 4/4G/._4G_-_PPP2R5E-p62_Merge.tif
- Source data Fig. 4/4G/4G_PPP2R5E_PPP2R5E-p62_PPP2R5E.tif
- __MACOSX/Source data Fig. 4/4G/._4G_PPP2R5E_PPP2R5E-p62_PPP2R5E.tif
- Source data Fig. 4/4G/4G_PPP2R5E_PPP2R5E-p62_p62.tif
- __MACOSX/Source data Fig. 4/4G/._4G_PPP2R5E_PPP2R5E-p62_p62.tif
- Source data Fig. 4/4G/4G_-_KEAP1-p62_KEAP1.tif
- __MACOSX/Source data Fig. 4/4G/._4G_-_KEAP1-p62_KEAP1.tif
- Source data Fig. 4/4G/4G_PPP2R5ELoop mut_KEAP1-p62_KEAP1.tif
- __MACOSX/Source data Fig. 4/4G/._4G_PPP2R5ELoop mut_KEAP1-p62_KEAP1.tif
- Source data Fig. 4/4G/4G_PPP2R5E_KEAP1-p62_p62.tif
- __MACOSX/Source data Fig. 4/4G/._4G_PPP2R5E_KEAP1-p62_p62.tif
- Source data Fig. 4/4G/4G_-_PPP2R5E-p62_p62.tif
- __MACOSX/Source data Fig. 4/4G/._4G_-_PPP2R5E-p62_p62.tif
- Source data Fig. 4/4G/4G_PPP2R5E_KEAP1-p62_KEAP1.tif
- __MACOSX/Source data Fig. 4/4G/._4G_PPP2R5E_KEAP1-p62_KEAP1.tif
- Source data Fig. 4/4G/4G.xlsx
- __MACOSX/Source data Fig. 4/4G/._4G.xlsx
- Source data Fig. 4/4G/4G_PPP2R5ELoop mut_PPP2R5E-p62_p62.tif
- __MACOSX/Source data Fig. 4/4G/._4G_PPP2R5ELoop mut_PPP2R5E-p62_p62.tif
