# Supplementary material for: Phosphorylation tunes p62 condensates to drive autophagic degradation of ubiquitinated proteins
Source: EMBO J. 2026 May 5;45(12):4061–93. doi: 10.1038/s44318-026-00785-1 (PMC13270050; doi:10.1038/s44318-026-00785-1)
Supplement: Supplementary file 13 — Source data Fig. 4 [file 44318_2026_785_MOESM13_ESM.zip › Source data Fig. 4/4E/4E.xlsx]

## Sheet: 4E
Assignment	DHR
E2	0.930549
Y3	1.1044
K4	1.09466
L5	1.13151
I6	1.18985
L7	1.27902
N8	1.41568
G9	1.44128
K10	1.52353
T11	1.41738
L12	1.27618
K13	1.18886
G14	1.23588
E15	1.12658
T16	1.15076
T17	1.09027
T18	1.10554
E19	1.04468
A20	1.13877
V21	1.14027
D22	1.11993
A23	1.2572
A24	1.28529
T25	1.20856
A26	1.09927
E27	1.07215
K28	1.1044
V29	1.14194
F30	1.10886
K31	1.29406
Q32	1.13992
Y33	1.18038
A34	1.1509
N35	1.22524
D36	1.20035
N37	1.15688
G38	1.15209
V39	1.17416
D40	1.27678
G41	1.27976
E42	1.39275
W43	1.38125
T44	1.29539
Y45	1.28356
D46	1.1728
D47	1.18192
A48	1.09986
T49	1.11648
K50	1.08453
T51	1.1301
F52	1.17156
T53	1.34324
V54	1.30594
T55	1.40261
E56	1.44057
H57	1.60594
S58
H59
H60
H61
H62
H62
H64
L65	1.32956
E66
V67	1.17951
L68	1.21935
F69	1.18308
Q70	1.25957
G71	1.09509
P72
D131	1.23982
S132	1.24523
N133	1.18921
E134	1.02876
F135	0.773033
D136	0.930549
P137
E138	0.920609
E139	0.778185
D140
E141	0.745923
P142
T143	0.83299
L144	0.794691
E145	0.896242
