# Supplementary material for: Phosphorylation tunes p62 condensates to drive autophagic degradation of ubiquitinated proteins
Source: EMBO J. 2026 May 5;45(12):4061–93. doi: 10.1038/s44318-026-00785-1 (PMC13270050; doi:10.1038/s44318-026-00785-1)
Supplement: Supplementary file 13 — Source data Fig. 4 [file 44318_2026_785_MOESM13_ESM.zip › Source data Fig. 4/4G/4G.xlsx]

## Sheet: 4G
TKO	PPP2R5E wt	PPP2R5E Loop mutant
0.66	3.27	2.32
8.25	2.85	1.47
1.3	0.72	0.74
2.55	2.65	0.38
1.35	1.9	0.84
0.7	0.95	0.77
1.96	2.83	0.99
1.57	0.77	0.97
1.14	1.5	1.53
1.38	1.11	1.24
0.79	5.43	0.75
0.66	1.07	0.8
2	1	1.47
1.93	2.4	1.04
0.69	1.46	0.66
0.88	4.08	1.02
1.68	1.08	0.7
2.08	0.84	1.29
0.66	1.11	0.69
3.56	1.41	1.85
2.28	1.16	1.15
0.66	1.83	1.13
0.78	0.82	0.66
0.75	1.42	1.38
0.73	0.83	0.87
1.41	0.99	1.06
0.72	1.97	0.58
3.41	0.82	1.47
1.68	4.18	1.33
4.65	5.14	0.66
1.22	0.79	1.3
1.22	0.78	1.04
0.77	1.25	0.66
3.87	2.38	1.28
3.27	2.07	1.8
1.86	1.1	1.25
1.29	1.48	0.73
2	1.86	0.72
1.4	1.2	2.86
1.05	1.29	0.72
1.87	1.86	1.87
0.71	2.06	1.28
0.81	3.89	1.37
1.82	2.21	1.15
1.21	0.79	0.76
0.69	2.93	0.66
0.7	1.22	1.17
0.7	2.36	1.24
0.45	1.11	1.77
0.77	1.39	0.77
2	1.92	0.67
1.34	2.06	1.32
1.56	2.81	1.99
1.09	0.66	0.77
0.72	1.38	1.63
1.05	4.88	1.22
1.17	4.65	1.29
0.71	1.02	8.45
1.49	1.69	1.58
1.52	2.83	0.76
2.24	0.99	0.69
1.32	1.7	0.88
0.78	0.87	0.67
1.38	1.67	0.66
0.86	6.41	0.54
1.74	0.92	0.92
2.19	1.74	0.66
1.1	1.63	0.77
1.24	2.03	1.97
1.62	1.86	0.85
0.48	1.08	1.67
1.26	0.62	2.56
0.66	0.72	1.31
1.14	1.05	0.83
0.66	0.72	1.46
1.98	1.1	0.66
0.81	0.66	0.68
1.15	3.37	0.75
0.7	1.92	0.74
1.41	0.68	1.51
1.36	3.15	0.95
0.66	1.29	1.24
0.67	0.81	1.44
0.98	1.16	1.26
1.02	1.39	1.46
1.2	0.87	1.25
0.81	2.76	0.68
0.97	1.21	1.04
1.97	0.75	0.76
2	1.99	0.66
0.94	2.2	1.3
0.98	1.4	1.72
1.24	1.96	0.2
1.06	2.59	0.77
1.12	1.46	0.73
0.77	1.38	0.82
0.76	0.66	0.76
1.42	0.66	1.27
1.71	2.12	0.67
1.05	2.98	0.68
1.46	1.31	0.75
0.89	1.93	1.53
0.66	1.19	1.33
1.39	1.31	1.18
1.1	1.75	1.22
1.58	9.61	1.53
1.35	4.75	1.18
1.01	0.8	1
1.5	1.04	0.87
0.66	9.05	1.66
1.41	0.73	1.73
1.06	3.03	1.5
2.08	2.4	1.35
1.41	1.07	0.84
1.66	3.02	0.78
1.09	1.25	1.36
1.2	1.2	0.98
0.73	6.3	0.75
2.04	0.77	0.82
1.25	0.83	1.09
1.23	2.25	1.6
1.01	1	1.31
0.83	2.35	1.39
3.52	1.23	1.36
1.2	0.66	1.06
4.72	1.12	0.93
2.31	0.94	1.69
0.92	3.06	1.64
0.78	0.71	1.34
1.3	2.01	1.08
1.3	2.28	0.85
8.21	0.69	1.85
0.72	2.14	1.35
3.15	2.41	1.74
0.72	2.08	0.68
0.84	1.5	2.14
1.33	0.87	1.47
2.21	0.97	0.61
0.73	1.71	0.66
1.4	1.29	0.66
0.67	0.77	0.8
1.24	1.15	1.9
2.83	1.62	0.66
0.68	0.66	1.67
1.3	2.83	1.55
1.47	1.69	2.11
1.05	0.76	0.87
1.2	1.68	0.99
2.16	0.66	1.89
3.13	0.96	1.37
1.74	3.56	0.83
1.23	2.01	0.88
0.92	3.2	0.66
1.54	1.19	1.01
0.87	0.66	0.66
0.71	3.23	0.97
1.09	0.75	1.13
0.82	1.46	0.77
1.03	1.28	2.27
2.15	2.12	1.38
1.65	2.42	0.73
1.15	0.8	2.07
2.73	0.78	0.68
1.55	2.12	0.76
1.23	2.18	1.45
1.3	1.88	1.07
2.45	2.04	0.66
0.93	0.93	0.66
1.99	2.36	1.08
1.61	0.92	0.83
0.77	1.05	0.66
1.02	3.77	0.97
0.87	0.63	0.83
2.58	0.84	2.57
1.96	0.99	1.28
0.75	1.15	1.58
1.91	1.11	1.25
0.44	0.92	0.86
2.15	0.77	0.94
0.9	1.48	1.25
1.36	1.63	0.71
1.12	1.63	1.04
1.19	0.66	0.41
1.87	2.23	1.09
0.9	1.73	0.82
0.9	1.21	1.69
1.53	1.02	1.52
1.63	2.59	0.7
1.86	1.13	1.32
1.87	0.89	2.77
0.74	0.72	0.89
1.53	0.76	1.72
1.72	1.2	0.87
1.37	0.95	1.28
0.78	1.77	1.35
1.47	2.15	0.66
0.72	3.12	1.04
1.1	1.32	0.55
1.47	1.18	2.11
1.11	0.66	0.73
0.58	0.96	0.89
1.74	3.29	1.18
0.72	1.04	0.74
0.83	1.07	1.39
0.94	0.66	1.75
1.14	1.03	1.3
1.97	2.28	0.73
1.47	0.96	1.74
1.31	1	1.18
5.58	0.86	1.85
0.87	1.51	0.66
0.66	0.78	0.97
1.32	4.18	1.08
2.45	5.23	1.04
0.66	1.75	0.7
0.92	0.69	0.72
1.5	3.55	1.58
1.76	1.04	2.1
1.64	1.28	1.59
1.46	0.72	1.41
0.92	0.84	1.35
0.74	1.09	2.41
2.38	1.36	0.93
1.58	2.79	0.83
0.72	1.61	2.18
0.75	0.68	0.66
0.87	3.75	0.95
2.27	1.58	2.71
2.43	2.11	0.73
3.24	2.66	0.78
1.76	2.06	0.72
0.66	1.2	0.66
1	1.04	0.55
1.3	1.34	0.95
0.72	1.62	0.66
0.71	1.63	0.66
1.42	0.81	1.36
1.71	0.78	1.02
0.99	2.51	1.87
1.1	2.05	0.86
1.89	4.51	1.02
0.96	2.04	1.63
1.15	2.89	0.66
0.73	3.4	0.8
1.23	3.12	0.9
1.73	0.77	1.09
1.27	4.96	1.07
2.15	1.2	1.46
1	1.04	0.41
0.72	1.37	0.64
1.47	1.61	0.96
0.69	2.66	0.71
1.67	2.74	0.77
0.74	0.7	1.58
1.77	0.72	0.75
0.87	0.77	1.01
1.8	1.46	0.82
0.8	0.73	1.12
1.98	1.53	1.02
0.95	3.09	0.74
0.87	3	1.17
3.52	4.96	0.78
0.85	1.54	0.77
2.03	1.31	1.6
0.75	1.11	1.15
0.73	0.84	0.98
1.32	9.44	1.6
1.3	1.26	0.85
0.86	1.09	0.82
1.09	4.97	0.75
0.82	0.66	1.18
1.34	0.86	1.12
0.66	1.87	0.81
1.45	1.58	1.84
1	0.66	1.02
1.63	0.77	1.81
1.68	0.68	1.22
1.62	0.68	1.07
1.15	0.72	0.73
1.06	2.13	0.66
1.33	2.4	0.69
3.44	1.16	1.39
2.05	0.99	1.05
1.04	1.86	1.4
0.96	1.34	0.61
1.09	1.42	1.12
1.29	1.11	0.66
1.24	0.75	1.64
1.2	1.7	0.79
2.52	2.84	0.84
0.67	0.87	0.99
0.66	0.99	1.3
1.35	1.02	1.01
6.76	1.48	0.86
7.1	29.31	1.14
1.81	1.12	1.18
0.88	3.36	0.7
0.73	1.89	2.34
1	0.66	1.62
0.66	1.34	1.97
0.66	0.72	2
1.63	0.66	1.01
0.98	3.91	1.05
0.95	0.53	1.02
1.45	2.22	2.03
1.07	4.76	1.47
2.82	2.31	1.05
1.83	1.57	0.94
1.22	4.22	2.08
1.45	1.94	0.73
1.98	2.08	0.66
1.41	0.91	0.66
1.21	0.77	0.66
2.25	3.48	2.14
0.66	0.66	0.83
1.26	0.66	0.66
1.78	0.7	1.33
2.99	2.13	1.21
0.95	0.77	0.8
1.22	1.88	1.48
1.16	2.18	1.32
0.66	2.1	1.56
0.77	1.62	0.76
1.78	10.61	1.13
1.61	0.77	0.68
0.89	0.77	1.57
1.15	3.51	1.87
0.84	1.8	1.26
2.09	1.24	0.95
1.42	1.41	1.25
2.58	1.6	0.68
0.96	1.18	1.05
1.53	1.35	0.91
1.74	0.93	0.92
1.62	0.66	0.77
1.44	0.67	1.67
0.72	2.69	1.04
0.77	1.01	0.66
0.77	2.04	0.79
2.5	1.78	0.94
0.71	1.8	0.73
1.04	2.6	1.55
0.7	3.18	1.18
0.66	2.07	0.89
1.39	0.46	1.62
1.59	0.69	1.03
0.92	1.39	1.08
0.95	2.96	1.01
0.78	0.66	0.66
1.26	1.99	0.66
1.69	2.34	1.6
1.09	0.72	0.77
1.54	0.76	0.66
1.18	0.66	2.36
1.06	0.79	0.82
2.21	2.03	0.67
1.13	2.03	1.32
1.45	1.31	1.21
2.12	1.4	0.94
1.81	1.7	1.61
1.23	2.79	2.4
1.13	2.71	1.74
1.03	0.4	1.21
1.41	1.65	1.33
1.43	0.66	0.82
1.26	1.51	0.84
0.7	0.82	1.48
1.55	0.66	0.85
1.37	3.27	1.62
0.68	0.66	0.69
0.77	1.65	0.72
1.02	1.53	1.55
1.22	1.37	1.54
0.68	3.92	0.66
0.77	1.39	1.25
1.1	1.45	0.72
2.69	0.73	1.87
1.4	0.94	1.06
0.66	1.77	0.65
0.81	3.86	0.77
2.24	3.37	1.87
1.54	1.95	1.09
4.29	1.73	1.27
3.09	1.68	1.99
2.11	1.48	2.27
1.44	2.59	0.73
1.45	1.59	2.68
1.48	1.29	0.68
1.81	0.84	0.73
1.64	0.92	0.91
0.69	1.3	3.44
0.7	0.72	1.11
0.9	0.67	1.67
0.75	1.12	0.99
1.14	0.9	0.74
0.97	1.21	1.68
1.02	0.77	1.35
0.74	1.42	1.16
1.81	3.11	1.05
1.42	2.97	1.93
1.69	2.82	1.34
0.94	0.66	2.1
0.72	0.68	0.67
0.43	0.98	0.95
0.77	1.25	0.89
1.05	1.63	0.97
0.77	1.28	1.48
3.2	1.22	0.66
1.76	0.82	1.35
0.99	0.99	0.79
0.66	0.66	1.46
3.77	1.83	0.66
3.28	1.72	1.47
1.39	1.92	0.72
0.69	1.25	0.75
0.69	0.76	0.79
1.34	1.32	1.09
0.67	2.41	1.39
1.39	1.8	1.91
1	1.42	1.48
0.77	4.92	2
1.45	1.69	1.09
1.52	0.55	1.11
1.76	2.3	2.3
1.4	0.75	1.36
0.93	0.7	0.73
1.77	2.01	0.68
1.89	2.07	0.77
0.72	4.08	0.79
1.01	2.52	0.77
0.77	2.56	1.25
1.09	1.9	1.04
0.93	1.7	1.42
2.18	3.08	1.19
0.93	2.08	1.1
1.56	2	2.26
1.4	1.06	1.15
1.59	0.68	1.1
1.22	3.91	1.39
2.12	2.78	0.75
1.4	1.6	0.97
1.73	0.56	2.12
0.8	1.49	1.39
1.26	0.66	1.79
1.61	0.97	1.34
1.81	0.83	1.65
1.11	3.49	1.52
1.31	0.66	0.96
0.71	1.65	0.91
0.76	2.23	1.16
0.69	1.23	1.55
0.66	1.65	0.75
2.48	1.11	1.14
2.19	2.65	0.66
0.72	2.69	1.02
1.57	1.3	0.66
1.5	1.71	1.15
1.34	1.23	1.45
1.16	1.54	1.46
1.13	1.32	0.73
0.96	0.68	1.51
0.78	0.98	1.17
0.78	0.77	0.95
0.86	1.7	1.4
1.99	1.06	2.37
1.67	1.41	0.94
0.66	1.77	0.66
0.69	0.89	1.94
0.69	1.44	0.91
1.76	1.03	1.22
1.64	0.85	0.99
1.03	1.5	0.7
1.48	1.25	1.26
0.83	2.57	1.4
1.9	2.4	0.98
	1.42	1.15
	1.11	1.32
	2.49	1.06
	2.45	1.35
	1.49	1.04
	0.84	0.8
	3.4	1.74
	0.85	0.67
	3.52	0.64
	1.21	1.18
	1.01	1.07
	1.55	1.01
	4.78	1.14
	0.9	1.02
	1.49	1.36
	0.72	1.25
	1.8	0.71
	1.12	0.97
	1.78	0.72
	1.41	0.75
	1.82	1.5
	0.66	0.66
	1.3	0.84
	0.71	0.66
	1	2.01
	2.55	0.76
	0.75	1.24
	2.82	1.02
	1.33	1.57
	0.82	0.91
	0.97	1.17
	2.91	0.92
	1.88	0.8
	0.85	0.71
	1.73	1.41
	1.1	1.17
	1.46	0.72
	1.44	1.85
	3.17	1
	1.66	0.98
	2.24	0.86
	2.16	1.35
	1.88	1.05
	1.6	1.96
	4.61	1.62
	1.72	0.72
	5.95	1.2
	1.09	1.02
	0.66	1.42
	1.17	0.77
	1.89	2.96
	1.57	1.19
	2.44	1.18
	1.79	1.52
	1.87	0.72
	1.78	1.93
	1.29	0.83
	1.91	1.83
	0.68	2.62
	1.75	1.28
	3.7	1.22
	1.39	1.56
	0.8	1.03
	0.77	1.22
	1.32	1.09
	2.36	1.88
	3.09	1.4
	6.57	0.7
	1.31	1.33
	2.14	0.2
	2.62	1.14
	5.42	0.73
	0.91	0.2
	0.69	0.66
	2.45	1.11
	6.42	0.85
	1.27	1.25
	6.19	1.26
	1.42	1.54
	1.52	0.66
	1.79	2.41
	1.83	0.7
	0.77	1.63
	2.03	1.11
	2.61	1.25
	1.48	1.8
	0.77	1.88
	1.45	1.09
	1.54	1.42
	1.59	0.66
	5.94	1.54
	0.85	0.9
	1.11	1.43
	1.39	0.91
	1.12	1.31
	1.03	1.03
	1.59	1.14
	0.66	2.22
	1.26	1.43
	1.03	1.08
	1.08	1.02
	2.91	0.72
	0.82	0.76
	3.66	0.95
	2.42	0.7
	1.48	0.83
	1.11	0.79
	1.35	1.3
	1.27	0.75
	2.21	1.03
	1.4	0.8
	0.74	2.55
	1.32	1.83
	1.12	1.29
	2.65	0.89
	1.9	1.05
	2.24	2.41
	2.16	1.11
	2.12	1.63
	8.16	1.26
	1.54	0.87
	2.76	1.06
	1.85	1.22
	5.41	0.73
	1.28	1.12
	1.59	0.82
	1.94	1.97
	5.15	1.02
	4.59	0.88
	0.66	0.72
	1.87	0.88
	0.69	0.92
	0.71	1.23
	1.89	1.71
	2	1.9
	0.72	0.87
	4	1.19
	1.4	1.1
	3.91	1.8
	2.66	1.21
	0.71	0.97
	1.96	0.68
	1.52	1.54
	1.27	1.08
	0.66	1.85
	1.06	1.28
		1.54
		2.57
		0.69
		1.28
		0.68
		1
		1.34
		1.32
		0.69
		0.96
		0.68
		0.82
		1.29
		1.8
		1.29
		1.62
		1.04
		2.1
		0.95
		1.14
		1.48
		1.02
		0.79
		0.66
		1.44
		0.95
		1.03
		0.93
		2.18
		1.8
		0.66
		0.78
		0.73
		0.88
		1.08
		0.77
		1.78
		0.95
		1.3
		1.52
		1.78
		1.14
		0.59
		0.69
		1.55
		0.9
		1.39
		1.23
		1.86
		0.77
		0.66
		1.65
		0.77
		0.8
		0.9
		1.24
		0.72
		1.04
		0.68
		0.66
		1.31
		0.68
		0.89
		1.03
		1.17
		2.17
		1.4
		1.58
		1.59
		0.83
		1.23
		1.16
		1.2
		0.78
		0.76
		2.59
		2.14
		0.94
		0.69
		1.01
		0.88
		1.17
		1.72
		1.54
		1.49
		1.58
		0.9
		1.38
		1.64
		2.03
		0.7
		1.24
		1.16
		0.69
		1.69
		0.94
		1.2
		1.16
		1.14
		1.28
		1.58
		1.62
		0.97
		1.37
		1.74
		1.48
		0.95
		1.16
		0.84
		0.8
		0.71
		0.66
		0.84
		0.44
		0.81
		0.7
		0.72
		1.16
		1.52
		1.17
		0.66
		2.32
		0.76
		1.26
		2.18
		0.85
		0.77
		1.12
		1.61
		2.67
		1.23
		0.82
		1.11
		0.7
		0.66
		0.78
		1.48
		1.04
		0.66
		1.11
		1.15
		0.69
		0.77
		1.05
		1.54
		0.75
		1.05
		2.24
		1.13
		1.53
		0.86
		1.15
		1.47
		1.5
		0.66
		0.72
		0.53
		0.76
		2.64
		0.77
		1.26
		0.66
		1.27
		0.83
		1.57
		0.66
		0.68
		0.67
		1.62
		0.66
		0.88
		0.77
		1.22
		0.58
		0.78
		0.69
		1.1
		1.17
		1.05
		1.5
		0.91
		0.89
		1.09
		0.77
		1.53
		1.08
		1.3
		0.66
		0.84
		1.33
		0.76
		1.21
		1.06
		1.3
		1.64
		1.13
		1.12
		1.6
		1.41
		1.4
		1.33
		1.03
		0.98
		1.72
		0.71
		1.49
		2.31
		0.77
		1.44
		1.92
		1.69
		1.24
		1.16
		0.65
		1.25
		0.72
		1.74
		0.66
		1.69
		0.91
		1.65
		2.17
		0.66
		0.66
		0.94
		0.82
		1.57
		1.8
		0.67
		1.18
		1.5
		0.82
		1.81
		3.11
		0.96
		0.66
		0.71
		1.71
		1.41
		0.74
		0.98
		0.8
		1.05
		1.54
		0.77
		1.35
		1.22
		1.54
		0.77
		1.33
		3.02
		1.46
		0.75
		0.66
		1.48
		0.8
		0.76
		1.14
		0.91
		1.18
		0.97
		0.9
		1.02
		0.78
		2.08
		1.11
		0.93
		1.3
		1.09
		0.67
		0.83
		1.46
		0.71
		1.55
		0.89
		0.43
		1.09
		2.56
		1.12
		1.01
		1.19
		2.24
		2.29
		1.11
		1.39
		1.99
		1.71
		1.33
		0.63
		0.85
		1.85
		1.08
		1.34
		0.83
		1.42
		0.91
		1.48
		5.11
		0.78
		1.24
		0.82
		1.5
		1.41
		1.33
		1.35
		1.19
		1.92
		1.21
		0.72
		1.43
		0.66
		1.37
		1.24
		1.47
		1.05
		1.25
		0.77
		0.66
		3.13
		0.79
		0.94
		0.96
		1.65
		1.1
		0.98
		1.28
		1.67
		1.01
		1.09
		1.41
		0.66
		0.92
		2.4
		0.7
		0.66
		1.11
		0.75
		2.4
		1.92
		0.68
		0.77
		1.71
		2.5
		0.87
		0.68
		0.66
		1.76
		0.77
		1.53
		1.44
		2.22
		1.62
		0.72
		0.81
		2.06
		1.93
		0.67
		0.8
		1.21
		1.18
		0.75
		0.66
		0.98
		0.87
		1.52
		1.62
		1.5
		0.72
		1.16
		0.66
		0.38
		0.76
		2.23
		1.09
		1.94
		0.66
		3.95
		1.53
		1.22
		0.44
		1.85
		1.74
		1.68
		0.77
		0.68
		1.39
		0.9
		0.66
		0.92
		1.85
		0.77
		0.79
		0.73
		0.8
		1.3
		1.36
		0.95
		1.21
		1.34
		1.86
		1.03
		1
		1.16
		1.28
		1.15
		0.67
		1.27
		1.12
		0.95
		0.76
		1.67
		2.17
		2.37
		0.67
		1.57
		0.66
		1.11
		0.73
		0.89
		0.87
		0.84
		1.82
		1.28
		0.91
		0.66
		0.83
		0.8
		0.71
		1.21
		1.91
		1.35
		1.76
		0.82
		1.06
		1.69
		2.27
		0.69
		0.75
		0.77
		1.05
		1.03
		1.01
		1.8
		1.72
		1.19
		0.8
		1.95
		0.96
		0.82
		2.13
		0.7
		2.14
		1.42
		1.62
		1.07
		1.26
		0.8
		0.75
		4.08
		1.14
		1.32
		0.66
		0.66
		1
		2.34
		1.01
		1.78
		0.77
		0.99
		0.84
		0.95
		1.87
		0.8
		1.05
		0.91
		0.68
		0.66
		0.67
		2.18
		0.75
		1.42
		1.63
		0.95
		1.67
		1.05
		1.23
		1.52
		0.81
		2.03
		1.06
		0.77
		1.21
		0.91
		0.8
		0.95
		0.7
		1.14
		0.66
		1.11
		1.46
		1.3
		0.77
		0.66
		2.56
		0.92
		0.66
		0.96
		0.69
		1.53
		1.24
		1.15
		0.69
		1.43
		0.7
		0.73
		0.64
		1.52
		1.15
		1.71
		1.61
		0.75
		1.36
		0.74
		0.54
		0.89
		1.33
		1.42
		0.66
		2.28
		1.3
		1.12
		2.57
		0.74
		0.87
		1.01
		0.77
		0.72
		0.78
		1.25
		0.73
		1.62
		1.92
		1.05
		0.86
		1.06
		1.93
		0.38
		0.69
		1.83
		0.66
		0.67
		1.21
		1.33
		0.77
		0.68
		1.46
		0.85
		2.13
		0.87
		1.8
		0.91
		1.91
		1.57
		0.88
		1.7
		0.85
		1.32
		1.16
		1.29
		0.66
		0.68
		1.26
		1.41
		1.62
		0.78
		1.04
		1.22
		0.7
		0.75
		0.73
		1.16
		0.88
		1.51
		1.44
		0.8
		1.49
		1.9
		0.73
		0.46
		0.66
		0.78
		1.19
		0.72
		0.82
		1.6
		0.68
		0.77
		1.36
		0.93
		0.86
		0.66
		0.84
		1.67
		0.66
		0.72
		1.35
		1.46
		1.28
		1.14
		0.66
		0.76
		2.5
		0.82
		1.69
		1.41
		1.36
		0.91
		2.16
		1.44
		1.03
		0.66
		1.17
		0.95
		1.34
		1
		1.18
		1.84
		0.77
		2.4
		1.49
		0.79
		0.72
		1.43
		0.91
		0.66
		0.66
		1.17
		1.24
		1.53
		0.78
		1.09
		1.04
		0.84
		1.39
		1.41
		1.48
		1.46
		0.66
		0.82
		1.83
		3.73
		1.03
		0.73
		0.43
		1.69
		0.86
		0.8
		1.93
		0.66
		1.85
		1.6
		0.84
		1.08
		1.37
		1.16
		0.88
		0.66
		1
		0.98
		0.98
		0.89
		1.08
		2.25
		0.76
		1.54
		0.66
		0.77
		1.19
		0.66
		0.66
		1.91
		1.45
		1.25
		0.82
		0.38
		1.06
		1.4
		0.68
		1.68
		2.56
		1.39
		1.82
		0.67
		0.78
		1.3
		0.85
		2.01
		0.93
		1.12
		0.79
		0.72
		1.98
		1.35
		0.71
		1.24
		1.51
		1.28
		2.14
		1.15
		1.07
		1.2
		1.09
		1.18
		1
		1.11
		1.95
		0.91
		1.93
		1.14
		0.97
		1.14
		0.9
		0.85
		1.7
		1.52
		1.09
		2.41
		0.66
		1.19
		1.47
		1.4
		2.39
		1.43
		1.29
		1.06
		0.95
		0.91
		6.68
		0.66
		1.27
		2.07
		1.63
		1.2
		1.02
		1.14
		2.7
		0.99
		0.75
		0.66
		1.35
		0.71
		1.17
		1.09
		0.77
		0.75
		1.26
		1.74
		2.1
		1.27
		0.68
		1.14
		0.83
		1
		1.26
		0.72
		1.62
		0.69
		0.73
		0.69
		1.32
		0.79
		1.13
		1.98
		1.33
		0.87
		0.9
		2.57
		0.81
		0.84
		1.54
		0.82
		1.05
		2.67
		1.13
		0.73
		0.88
		1.76
		0.66
		3.11
		1.12
		0.92
		1.5
		0.77
		0.66
		1.46
		0.96
		3.55
		2.46
		1.8
		2.17
		1.26
		0.65
		1.53
		0.88
		0.74
		0.79
		1
		0.95
		0.92
		1.13
		0.75
		1
		1.91
		1.21
		1.71
		1.47
		1.1
		1.46
		1.29
		0.57
		1.18
		0.45
		1
		1.75
		1.15
		0.89
		1.47
		2.17
		0.7
		1.18
		1.54
		1.22
		1.49
		3.13
		0.76
		2.11
		2.84
		1.2
		2.74
		1.85
		1.36
		3.18
		0.9
		1.41
		3.02
		1.22
		0.72
		1.61
		1.32
		0.91
		1.37
		1.41
		2.29
		1.48
		0.66
		0.66
		0.76
		0.75
		0.79
		1.89
		1.05
		1.99
		3.73
		0.92
		0.67
		1.67
		0.98
		3.15
		0.66
		0.68
		1.37
		0.76
		0.66
		1.63
		1.83
		0.82
		0.66
		0.66
		0.82
		0.74
		0.77
		0.75
		1.1
		0.81
		2.06
		1.62
		0.67
		1.48
		1.11
		0.91
		0.13
		0.66
		0.96
		2.8
		0.77
		1.03
		0.66
		0.66
		3.46
		1.7
		1.03
		0.95
		1.56
		0.98
		3.05
		0.84
		0.82
		0.77
		0.66
		1.13
		0.8
		0.81
		0.66
		0.69
		1.03
		0.71
		0.68
		1.51
		2.68
		1.19
		1.37
		0.75
		1.5
		0.73
		1.62
		0.82
		1.09
		1.6
		0.67
		0.77
		1.4
		0.66
		0.66
		1.42
		2.72
		0.99
		1.02
		1.38
		1
		0.72
		0.66
		0.77
		0.85
		0.7
		0.74
		0.69
		1.43
		0.75
		0.98
		1.43
		1.59
		1.79
		2.17
		0.66
		1.54
		1.45
		0.99
		3.12
		0.97
		1.56
		1.65
		0.66
		1.73
		0.69
		1.74
		0.73
		1.27
		0.67
		1.12
		0.99
		2.14
		1.3
		2.41
		2.31
		0.73
		1.63
		1.16
		0.85
		1.29
		0.66
		0.66
		0.75
		1.89
		1.24
		0.83
		2.76
		0.9
		1.99
		0.77
		0.74
		1.48
		0.66
		0.96
		1.44
		2.18
		1.51
		0.66
		0.95
		1.32
		1.12
		1.12
		1.03
		0.66
		1.23
		0.66
		3.14
		0.72
		1.24
		1.41
		1.71
		1.06
		0.9
		0.78
		1.12
		0.84
		0.78
		0.66
		0.76
		0.96
		1.04
		1.13
		1.64
		1.02
		0.66
		1.36
		1.46
		2.72
		0.71
		1.45
		1.44
		0.72
		0.66
		1.21
		1.68
		0.66
		1.76
		0.76
		1.1
		2.44
		1.09
		0.97
		1.62
		1.74
		0.7
		0.75
		0.68
		2.37
		1.13
		0.78
		1.28
		1.67
		0.82
		0.76
		1.09
		1.2
		2.06
		1.4
		1.62
		0.92
		0.7
		1.33
		0.77
		0.66
		1.63
		0.66
		0.67
		3.96
		1.01
		1.12
		1.2
		0.77
		0.81
		0.93
		0.83
		0.81
		0.69
		0.76
		2.57
		0.72
		1.83
		2.71
		1.48
		1.54
		1.02
		0.91
		0.93
		1.31
		1.12
		1.58
		1.14
		0.86
		1.19
		0.84
		1.14
		1.29
		1.39
		1.59
		0.95
		1.18
		1.3
		1.12
		1.24
		0.84
		0.83
		1.24
		0.9
		1.3
		0.68
		1.59
		1.08
		0.66
		1.51
		0.7
		1.2
		0.7
		1.09
		1.58
		1.49
		1.9
		0.66
		2.01
		0.7
		1.08
		1.3
		0.94
		0.95
		1.42
		1.25
		1.31
		1
		1.39
		0.77
		0.69
		1.32
		0.72
		1.79
		0.98
		1.02
		1.34
		2.13
		1.44
		0.82
		1.25
		0.66
		0.83
		0.73
		1.27
		0.7
		1.48
