# Supplementary material for: Phosphorylation tunes p62 condensates to drive autophagic degradation of ubiquitinated proteins
Source: EMBO J. 2026 May 5;45(12):4061–93. doi: 10.1038/s44318-026-00785-1 (PMC13270050; doi:10.1038/s44318-026-00785-1)
Supplement: Supplementary file 14 — Source data Fig. 5 [file 44318_2026_785_MOESM14_ESM.zip]

Archive with 29 entries (25 files):
- Source data Fig. 5/
- Source data Fig. 5/.DS_Store
- __MACOSX/Source data Fig. 5/._.DS_Store
- Source data Fig. 5/5C/
- __MACOSX/Source data Fig. 5/._5C
- Source data Fig. 5/5D/
- __MACOSX/Source data Fig. 5/._5D
- Source data Fig. 5/5B/
- __MACOSX/Source data Fig. 5/._5B
- Source data Fig. 5/5C/5C.xlsx
- __MACOSX/Source data Fig. 5/5C/._5C.xlsx
- Source data Fig. 5/5C/5C_FRAP_NT.tif
- __MACOSX/Source data Fig. 5/5C/._5C_FRAP_NT.tif
- Source data Fig. 5/5C/5C_FRAP_ABE KD.tif
- __MACOSX/Source data Fig. 5/5C/._5C_FRAP_ABE KD.tif
- Source data Fig. 5/5D/5D.xlsx
- __MACOSX/Source data Fig. 5/5D/._5D.xlsx
- Source data Fig. 5/5B/.DS_Store
- __MACOSX/Source data Fig. 5/5B/._.DS_Store
- Source data Fig. 5/5B/5B.xlsx
- __MACOSX/Source data Fig. 5/5B/._5B.xlsx
- Source data Fig. 5/5B/5B_FIP200KO NT_p62.tif
- __MACOSX/Source data Fig. 5/5B/._5B_FIP200KO NT_p62.tif
- Source data Fig. 5/5B/5B_Parental siPPP2R5A,B,E_p62.tif
- __MACOSX/Source data Fig. 5/5B/._5B_Parental siPPP2R5A,B,E_p62.tif
- Source data Fig. 5/5B/5B_Parental NT_p62.tif
- __MACOSX/Source data Fig. 5/5B/._5B_Parental NT_p62.tif
- Source data Fig. 5/5B/5B_FIP200KO siPPP2R5A,B,E_p62.tif
- __MACOSX/Source data Fig. 5/5B/._5B_FIP200KO siPPP2R5A,B,E_p62.tif
