# Supplementary material for: Phosphorylation tunes p62 condensates to drive autophagic degradation of ubiquitinated proteins
Source: EMBO J. 2026 May 5;45(12):4061–93. doi: 10.1038/s44318-026-00785-1 (PMC13270050; doi:10.1038/s44318-026-00785-1)
Supplement: Supplementary file 14 — Source data Fig. 5 [file 44318_2026_785_MOESM14_ESM.zip › Source data Fig. 5/5C/5C.xlsx]

## Sheet: 5C_Fluorescence intensity (AU)
	siNT																			siPPP2R5A,B,E
Time	p62 body-1	p62 body-2	p62 body-3	p62 body-4	p62 body-5	p62 body-6	p62 body-7	p62 body-8	p62 body-9	p62 body-10	p62 body-11	p62 body-12	p62 body-13	p62 body-14	p62 body-15	p62 body-16	p62 body-17	p62 body-18	p62 body-19	p62 body-1	p62 body-2	p62 body-3	p62 body-4	p62 body-5	p62 body-6	p62 body-7	p62 body-8	p62 body-9	p62 body-10	p62 body-11	p62 body-12	p62 body-13	p62 body-14	p62 body-15	p62 body-16	p62 body-17	p62 body-18	p62 body-19	p62 body-20	p62 body-21	p62 body-22	p62 body-23	p62 body-24
0	1	1	1	1	1	1	1	1	1	1	1	1	1	1	1	1	1	1	1	1	1	1	1	1	1	1	1	1	1	1	1	1	1	1	1	1	1	1	1	1	1	1	1
19	0.884657	1.01185	0.980998	0.945174	0.946418	1.11986	1.12342	1.30065	0.973748	0.980378	0.98008	0.936696	0.931164	0.776945	0.940986	1.01145	1.12389	1.1354	0.97309	1.02208	1.01135	0.99909	0.978984	1.02652	0.994479	0.978966	1.06293	1.17365	0.881959	0.840282	1.0422	0.983424	1.03586	1.01924	1.02252	0.997487	0.952771	1.00865	1.1102	0.802417	1.13068	0.590143	0.736567
20	0.15579	0.241086	0.174694	0.146253	0.0234315	0.233215	0.137711	0.206536	0.161833	0.123176	0.0972502	0.213316	0.185488	0.204168	0.209699	0.301741	0.173592	0.0615416	0.144065	0.0975584	0.086762	0.117379	0.0643948	0.094896	0.109417	0.0720438	0.225891	0.217065	0.0893843	0.225071	0.0547685	0.244732	0.045323	0.0748348	0.252142	0.138786	0.241268	0.175905	0.276122	0.272168	0.159494	0.105749	0.245149
29.65	0.123949	0.241395	0.188955	0.167299	0.0433431	0.255396	0.135795	0.209574	0.162672	0.139302	0.108706	0.383272	0.209626	0.222667	0.19124	0.378922	0.185959	0.0922872	0.169166	0.128857	0.0897578	0.127815	0.0852617	0.0856063	0.129179	0.0916034	0.227243	0.238477	0.0905091	0.196233	0.0673547	0.220693	0.0354628	0.0921414	0.254824	0.151497	0.249171	0.188323	0.285387	0.336239	0.229246	0.0857954	0.164842
39.3	0.117811	0.261202	0.189064	0.187041	0.0736212	0.266399	0.143671	0.233968	0.178169	0.163011	0.117469	0.396944	0.20665	0.206458	0.209656	0.396708	0.182695	0.105444	0.208838	0.151533	0.0982232	0.152881	0.0938954	0.103915	0.133065	0.0916078	0.244233	0.245066	0.0905413	0.181048	0.0795378	0.256624	0.0392874	0.109163	0.207318	0.15359	0.236187	0.210415	0.286904	0.225302	0.219081	0.106281	0.183636
48.95	0.152092	0.287969	0.201793	0.218	0.0929965	0.329563	0.151316	0.228969	0.186787	0.173508	0.111445	0.422727	0.228389	0.17966	0.288014	0.414007	0.186913	0.127764	0.215421	0.156405	0.0991494	0.17952	0.100263	0.101513	0.154278	0.100206	0.212226	0.282541	0.102999	0.209802	0.104361	0.230982	0.0422716	0.115924	0.233657	0.158601	0.257578	0.224276	0.29182	0.30592	0.209109	0.105604	0.205584
58.6	0.160444	0.321782	0.211264	0.228025	0.101975	0.331697	0.16995	0.26463	0.211468	0.212744	0.131818	0.427154	0.268237	0.151095	0.308974	0.428823	0.201703	0.157968	0.279692	0.167665	0.104191	0.195702	0.11543	0.099558	0.156484	0.110894	0.24877	0.295917	0.0954732	0.189178	0.117683	0.213335	0.0413021	0.101196	0.266368	0.157238	0.304719	0.180058	0.359428	0.269935	0.151107	0.106245	0.16093
68.25	0.17088	0.385826	0.226282	0.266539	0.134477	0.369409	0.175618	0.264666	0.22222	0.216198	0.14664	0.4797	0.313976	0.171628	0.26915	0.327811	0.211652	0.164255	0.320444	0.183461	0.108194	0.202131	0.136414	0.136074	0.155192	0.133514	0.258515	0.332483	0.111282	0.178822	0.123322	0.172993	0.0409756	0.116818	0.310951	0.164001	0.324779	0.202219	0.364859	0.266311	0.171085	0.115673	0.161048
77.9	0.143102	0.417977	0.229815	0.260796	0.153497	0.393435	0.165958	0.260112	0.243942	0.22702	0.151361	0.518878	0.343917	0.170924	0.292469	0.323521	0.203286	0.186047	0.330732	0.216451	0.122018	0.243041	0.139482	0.134785	0.171597	0.151366	0.257821	0.310343	0.118596	0.167842	0.15064	0.214744	0.0521152	0.123866	0.261965	0.173702	0.284405	0.191554	0.447873	0.326953	0.208904	0.154647	0.29342
87.54	0.240132	0.363586	0.241969	0.284823	0.161754	0.389969	0.180935	0.271236	0.228343	0.233432	0.151399	0.529012	0.32103	0.20141	0.277084	0.358977	0.208454	0.189953	0.359087	0.2145	0.131461	0.257319	0.131107	0.144729	0.172965	0.139265	0.284802	0.293159	0.120242	0.175011	0.170319	0.15911	0.0578545	0.105822	0.286596	0.166602	0.316721	0.193714	0.437296	0.371596	0.217856	0.13694	0.268399
97.19	0.215347	0.340412	0.234546	0.300746	0.189629	0.431319	0.202839	0.285872	0.249525	0.24985	0.170403	0.569733	0.329935	0.292111	0.322454	0.422079	0.210509	0.186227	0.373631	0.227148	0.123882	0.249956	0.138369	0.124001	0.194545	0.113568	0.291958	0.339763	0.121081	0.170894	0.191123	0.189456	0.0577774	0.127005	0.291221	0.18277	0.307021	0.237975	0.402412	0.257995	0.170388	0.121032	0.234271
106.84	0.200311	0.431528	0.222207	0.342869	0.208872	0.445522	0.197022	0.29097	0.257837	0.23126	0.178253	0.459248	0.303033	0.282814	0.325385	0.42131	0.219464	0.199925	0.389987	0.244669	0.152754	0.274275	0.151071	0.139174	0.207243	0.125586	0.344904	0.385442	0.120263	0.157616	0.20368	0.181279	0.0607007	0.137727	0.252158	0.195447	0.296777	0.202403	0.417022	0.362509	0.208581	0.149433	0.272993
116.49	0.174305	0.390112	0.207767	0.353255	0.241528	0.467781	0.221486	0.286759	0.255239	0.241381	0.187839	0.4282	0.290193	0.307871	0.34024	0.418731	0.23923	0.195367	0.366148	0.257328	0.167237	0.273498	0.167071	0.106799	0.185112	0.133307	0.33016	0.395391	0.129601	0.158388	0.171336	0.163109	0.0543836	0.162626	0.228702	0.202661	0.26014	0.217539	0.349854	0.374346	0.25262	0.158283	0.257439
126.14	0.18307	0.419332	0.226693	0.396264	0.263729	0.460031	0.229339	0.280176	0.259186	0.255536	0.209525	0.519751	0.299752	0.279968	0.342552	0.437527	0.250901	0.222716	0.382326	0.237715	0.152625	0.278094	0.161969	0.0978913	0.177149	0.145304	0.305677	0.330407	0.122555	0.148088	0.172107	0.216853	0.0628231	0.150986	0.222645	0.212273	0.268595	0.216205	0.324754	0.345428	0.24439	0.156724	0.215132
135.79	0.172418	0.419651	0.255154	0.431619	0.28245	0.487757	0.23804	0.28332	0.286873	0.268329	0.211065	0.483956	0.246774	0.419786	0.320482	0.473259	0.25339	0.222233	0.358235	0.209481	0.109566	0.279319	0.160082	0.100844	0.226093	0.163981	0.303255	0.273088	0.125504	0.165243	0.221874	0.212751	0.0525777	0.156398	0.241662	0.217524	0.258972	0.221353	0.332421	0.380312	0.266537	0.174715	0.242164
145.44	0.218412	0.406316	0.278764	0.439801	0.295761	0.499356	0.247721	0.302837	0.277077	0.278546	0.224779	0.49686	0.301385	0.189889	0.341711	0.490056	0.237459	0.220646	0.404331	0.210921	0.100137	0.279915	0.161169	0.126489	0.234326	0.207306	0.321426	0.339545	0.117256	0.153589	0.245058	0.223829	0.0515739	0.148397	0.258463	0.206877	0.306012	0.204769	0.376563	0.303625	0.259104	0.191508	0.286244
155.09	0.221356	0.482624	0.294051	0.457974	0.314444	0.511886	0.24603	0.296598	0.27083	0.294192	0.219428	0.508934	0.300787	0.326593	0.352973	0.551289	0.235512	0.228162	0.494736	0.239773	0.11698	0.315206	0.163256	0.142036	0.253506	0.209577	0.292336	0.209785	0.110072	0.146707	0.262286	0.193891	0.0489376	0.173443	0.275945	0.229966	0.293162	0.215271	0.476634	0.444142	0.24836	0.290458	0.444418
164.74	0.298471	0.461381	0.278325	0.442693	0.325808	0.522117	0.259687	0.352915	0.303639	0.296262	0.216344	0.59617	0.329405	0.407078	0.331436	0.573198	0.244265	0.225755	0.475732	0.226564	0.125046	0.25639	0.181614	0.167964	0.250748	0.196497	0.322604	0.273207	0.138548	0.161005	0.35182	0.193715	0.0444798	0.192967	0.285771	0.216239	0.280537	0.223756	0.406161	0.285197	0.166963	0.166969	0.243866
174.39	0.340072	0.482794	0.291121	0.481105	0.352715	0.538976	0.249977	0.322195	0.303454	0.31772	0.228746	0.51247	0.320613	0.461806	0.373815	0.602332	0.233563	0.241668	0.445468	0.256519	0.125229	0.274266	0.190798	0.165225	0.241717	0.211669	0.310553	0.336288	0.135992	0.175782	0.271793	0.176132	0.0430469	0.201118	0.276249	0.235288	0.290018	0.21723	0.357736	0.194901	0.171749	0.140201	0.209611
184.04	0.384717	0.526067	0.301327	0.473483	0.35926	0.522036	0.253897	0.156738	0.317509	0.299094	0.217234	0.576056	0.319154	0.428691	0.362102	0.552409	0.263031	0.257547	0.481569	0.247775	0.148304	0.274082	0.198873	0.152439	0.238959	0.225459	0.350914	0.416258	0.126098	0.190778	0.33433	0.220549	0.042973	0.204953	0.280612	0.23613	0.290221	0.22753	0.209566	0.189564	0.176507	0.259728	0.216226
193.69	0.344384	0.534247	0.343943	0.550141	0.36754	0.571775	0.263476	0.12092	0.318718	0.305156	0.225899	0.501295	0.311929	0.444456	0.353292	0.619235	0.219423	0.254458	0.566362	0.214319	0.196822	0.294473	0.189042	0.162554	0.272227	0.205696	0.302594	0.349368	0.143345	0.26539	0.380286	0.189028	0.0549542	0.194649	0.276105	0.252991	0.2945	0.223472	0.181527	0.252288	0.158222	0.265523	0.209492
203.34	0.28682	0.524215	0.328526	0.517375	0.380786	0.564113	0.277191	0.198151	0.336977	0.318613	0.218892	0.53714	0.333709	0.478119	0.364355	0.607879	0.229453	0.261545	0.579892	0.218201	0.195339	0.298406	0.211627	0.158681	0.267427	0.218611	0.320101	0.406594	0.15363	0.247801	0.319156	0.21346	0.050271	0.171224	0.275004	0.265642	0.293076	0.195328	0.130142	0.273407	0.182691	0.211336	0.16501
212.98	0.20639	0.374916	0.327011	0.516381	0.38483	0.51101	0.286991	0.344759	0.340957	0.333327	0.223981	0.500878	0.318045	0.409145	0.347634	0.623727	0.237603	0.276675	0.531647	0.229344	0.174145	0.333973	0.21785	0.142017	0.213923	0.214288	0.327949	0.361393	0.149888	0.251984	0.315528	0.209635	0.0505771	0.18337	0.299932	0.258778	0.334973	0.215494	0.0998727	0.279282	0.151175	0.269481	0.200995
222.63	0.319563	0.332848	0.314709	0.496939	0.372566	0.554666	0.294809	0.282301	0.371362	0.322118	0.201478	0.505959	0.338331	0.359616	0.360417	0.591149	0.248809	0.305153	0.626216	0.237159	0.158026	0.327702	0.212941	0.127797	0.199125	0.221319	0.322469	0.270801	0.122365	0.256741	0.37604	0.211266	0.0538692	0.18336	0.266404	0.266604	0.301027	0.231965	0.155096	0.430633	0.359104	0.483937	0.307839
232.28	0.370416	0.377364	0.315119	0.503804	0.388968	0.502821	0.304546	0.350896	0.333876	0.350086	0.208507	0.497488	0.302996	0.313865	0.341677	0.587423	0.271034	0.300488	0.621928	0.230622	0.223236	0.352232	0.226431	0.159031	0.183994	0.21389	0.32231	0.267635	0.126571	0.220786	0.409196	0.251988	0.0564294	0.176175	0.27827	0.283996	0.325807	0.218249	0.102534	0.40664	0.228491	0.296265	0.279914
241.93	0.375963	0.451812	0.336925	0.582679	0.392747	0.432042	0.311583	0.356515	0.312418	0.350002	0.212405	0.583913	0.339507	0.271886	0.357751	0.642006	0.30365	0.287735	0.703632	0.189374	0.188587	0.250351	0.235719	0.17352	0.208124	0.229931	0.310724	0.346579	0.113915	0.221063	0.39255	0.297214	0.0597443	0.181528	0.328474	0.273754	0.335925	0.219528	0.11374	0.49607	0.229153	0.280064	0.418832
251.58	0.453261	0.433031	0.336643	0.479914	0.363982	0.496014	0.300534	0.37791	0.342343	0.355993	0.209194	0.595846	0.354128	0.381655	0.349766	0.666204	0.297007	0.30046	0.63111	0.202988	0.199951	0.304421	0.217848	0.180489	0.215337	0.237826	0.316525	0.259007	0.11198	0.225282	0.42412	0.302362	0.0672708	0.220012	0.311085	0.290343	0.332223	0.266215	0.0976015	0.452838	0.1892	0.221838	0.222486
261.23	0.385544	0.536035	0.329332	0.545136	0.388132	0.578127	0.274095	0.324434	0.3518	0.334884	0.213503	0.572698	0.316005	0.336215	0.369366	0.652928	0.319218	0.305964	0.605537	0.199533	0.205474	0.302691	0.225021	0.178255	0.290016	0.241323	0.395168	0.380585	0.119486	0.247119	0.46265	0.376521	0.0747978	0.194756	0.321175	0.296347	0.310771	0.261606	0.116483	0.268367	0.180768	0.232106	0.249901
270.88	0.387998	0.518347	0.341459	0.452876	0.458813	0.575495	0.286896	0.381397	0.372215	0.343719	0.241002	0.570183	0.312092	0.345352	0.382151	0.612757	0.325049	0.324272	0.630789	0.220283	0.21478	0.33293	0.238152	0.154496	0.291766	0.244758	0.43665	0.435309	0.129485	0.298405	0.425746	0.352905	0.0708721	0.194772	0.304258	0.305104	0.360687	0.244181	0.163629	0.159724	0.178965	0.317638	0.296676
280.53	0.372792	0.523288	0.337473	0.435331	0.441116	0.470607	0.284767	0.388408	0.370983	0.379954	0.233249	0.508879	0.294765	0.348164	0.384488	0.638129	0.359202	0.331871	0.731691	0.207048	0.266157	0.274058	0.240922	0.165883	0.321904	0.216816	0.432524	0.449072	0.127403	0.320692	0.454206	0.390935	0.084685	0.185506	0.328594	0.323114	0.387361	0.250419	0.17145	0.170268	0.186095	0.38715	0.289857
290.18	0.302749	0.477025	0.332308	0.568511	0.454674	0.502714	0.292055	0.377946	0.386247	0.397059	0.24765	0.528707	0.306891	0.328855	0.375648	0.606812	0.352223	0.348941	0.840335	0.19514	0.24584	0.282001	0.234132	0.166145	0.246547	0.23563	0.42919	0.459372	0.142775	0.347695	0.421034	0.30615	0.0775334	0.192413	0.302857	0.333823	0.338616	0.254464	0.0978169	0.199958	0.164006	0.263054	0.234987
299.83	0.289982	0.538659	0.334454	0.635589	0.424566	0.584727	0.314243	0.408212	0.374184	0.373807	0.251459	0.500205	0.299604	0.501786	0.433328	0.681077	0.343328	0.361877	0.707242	0.212517	0.25642	0.265043	0.249561	0.183965	0.267462	0.239605	0.42894	0.620304	0.136207	0.33444	0.479511	0.364631	0.0874645	0.184529	0.307181	0.345427	0.368408	0.222284	0.115111	0.143455	0.182162	0.186327	0.356428
309.48	0.31136	0.482178	0.335088	0.565342	0.489337	0.496804	0.310997	0.413945	0.349847	0.388805	0.245387	0.497518	0.311946	0.442275	0.409106	0.695595	0.351519	0.346047	0.833294	0.23353	0.284816	0.232097	0.244049	0.146602	0.275371	0.249721	0.41902	0.617021	0.162054	0.323284	0.42284	0.416156	0.0911975	0.195455	0.284147	0.333302	0.3294	0.245652	0.15304	0.190379	0.21107	0.196967	0.329014
319.13	0.332259	0.445986	0.339221	0.620779	0.508192	0.501445	0.325784	0.413407	0.373299	0.355666	0.238162	0.339726	0.285948	0.42501	0.394798	0.720497	0.337504	0.348623	0.772377	0.244826	0.337985	0.240159	0.232175	0.16731	0.315619	0.27474	0.451245	0.489974	0.147625	0.318876	0.459137	0.457068	0.0886274	0.190619	0.330083	0.344618	0.348807	0.245802	0.210664	0.214756	0.224908	0.171456	0.324188
328.78	0.282512	0.418798	0.339287	0.718658	0.545793	0.552664	0.340143	0.404375	0.373647	0.391951	0.245171	0.410535	0.298553	0.512141	0.409137	0.621406	0.348295	0.374056	0.862829	0.257266	0.415925	0.200061	0.240149	0.152425	0.245634	0.245787	0.411292	0.486379	0.163908	0.348745	0.503457	0.370413	0.0872543	0.213459	0.281963	0.340701	0.323362	0.243183	0.324899	0.239583	0.1965	0.193378	0.337961
338.42	0.364809	0.422739	0.336159	0.676187	0.510141	0.628223	0.346076	0.375645	0.382817	0.420239	0.233479	0.405269	0.290899	0.516967	0.388125	0.654269	0.332043	0.375432	0.875251	0.25795	0.37817	0.19233	0.263148	0.143088	0.26905	0.240636	0.43882	0.570003	0.163514	0.421917	0.435181	0.327483	0.0956106	0.204594	0.273944	0.345906	0.300157	0.242826	0.344181	0.181489	0.147988	0.181796	0.339334
348.07	0.370906	0.462624	0.344467	0.698603	0.513787	0.637322	0.338894	0.421618	0.392931	0.401113	0.232354	0.359175	0.278293	0.548317	0.400731	0.771799	0.321621	0.365942	0.914347	0.243713	0.296889	0.172187	0.269729	0.139593	0.265979	0.249035	0.435264	0.662826	0.186252	0.41567	0.504667	0.331477	0.114306	0.216186	0.289639	0.356583	0.313226	0.253705	0.241305	0.242206	0.124391	0.176759	0.350459
357.72	0.370525	0.486193	0.340948	0.700224	0.511839	0.658317	0.344698	0.426636	0.383433	0.417832	0.222635	0.414261	0.284958	0.438568	0.426617	0.475725	0.325161	0.340862	0.829141	0.240752	0.330461	0.170411	0.272708	0.137308	0.2469	0.245064	0.483893	0.63573	0.174307	0.410888	0.471905	0.313602	0.12854	0.215674	0.296367	0.345214	0.327221	0.246441	0.214014	0.230579	0.135239	0.149507	0.276832
367.37	0.356567	0.467464	0.321296	0.655187	0.498484	0.640136	0.362144	0.469975	0.387963	0.447808	0.255702	0.440621	0.287411	0.570858	0.430965	0.676211	0.332195	0.368154	0.858379	0.257921	0.340898	0.183836	0.289318	0.155333	0.208515	0.25418	0.505832	0.586838	0.168906	0.445627	0.498146	0.234539	0.121974	0.204943	0.277442	0.332888	0.291918	0.252872	0.34421	0.241524	0.15041	0.142101	0.335581
377.02	0.263081	0.428241	0.325499	0.642077	0.494293	0.514512	0.355786	0.442844	0.385107	0.429533	0.242696	0.417553	0.286661	0.374733	0.419162	0.681006	0.328877	0.352332	0.766377	0.22925	0.295907	0.19548	0.28607	0.152891	0.268467	0.281863	0.435383	0.635337	0.191471	0.42002	0.585429	0.299686	0.134375	0.188615	0.272817	0.334987	0.317242	0.224989	0.388618	0.25896	0.161126	0.104884	0.348802
386.67	0.247231	0.513932	0.348111	0.673249	0.536822	0.640389	0.356881	0.473358	0.402063	0.443749	0.214875	0.376894	0.27412	0.187238	0.435594	0.768744	0.355099	0.344052	0.718331	0.275003	0.324754	0.18866	0.276072	0.161672	0.335139	0.302901	0.431924	0.603544	0.180651	0.400394	0.558482	0.300922	0.121707	0.216103	0.296148	0.33505	0.342297	0.237746	0.357378	0.18821	0.159703	0.0680318	0.404202
396.32	0.275665	0.463529	0.370889	0.650178	0.547029	0.717064	0.363796	0.468824	0.391858	0.415154	0.217353	0.389198	0.263542	0.270486	0.437525	0.772382	0.337811	0.371908	0.722689	0.267943	0.28258	0.160882	0.304127	0.18162	0.345017	0.315232	0.379961	0.393044	0.183919	0.400156	0.543546	0.226369	0.135205	0.24591	0.278099	0.346083	0.316636	0.25574	0.218046	0.254188	0.216352	0.06397	0.37478
405.97	0.296414	0.474507	0.347204	0.670963	0.557447	0.692937	0.360115	0.480664	0.39715	0.444376	0.174205	0.351774	0.257032	0.385325	0.403973	0.675883	0.325652	0.375681	0.736194	0.272861	0.308225	0.149553	0.29185	0.17795	0.370728	0.34532	0.446254	0.460651	0.203378	0.50517	0.479377	0.198396	0.125161	0.225639	0.285726	0.340335	0.313255	0.286543	0.173519	0.268482	0.281404	0.0647129	0.437881
415.62	0.236655	0.472753	0.320378	0.735957	0.570173	0.610443	0.359734	0.474976	0.431959	0.429796	0.201212	0.309209	0.25545	0.532948	0.409307	0.660388	0.341816	0.358858	0.712269	0.278558	0.334185	0.149516	0.294527	0.1668	0.298869	0.374835	0.409229	0.456357	0.159253	0.436341	0.428971	0.26577	0.0872041	0.222877	0.266332	0.320453	0.323363	0.29064	0.131325	0.259956	0.346458	0.0585267	0.426006
425.27	0.218908	0.500849	0.339293	0.669919	0.58821	0.606357	0.371607	0.447086	0.393382	0.438504	0.187271	0.349033	0.257923	0.487765	0.4347	0.797978	0.317224	0.381247	0.758592	0.290917	0.305808	0.135679	0.29636	0.163717	0.28038	0.354626	0.471579	0.637433	0.175827	0.500328	0.55516	0.241035	0.0968143	0.2437	0.262332	0.309509	0.330755	0.307982	0.132185	0.193322	0.258406	0.0477325	0.317194
434.92	0.196222	0.492947	0.353849	0.654834	0.577528	0.683037	0.367421	0.46953	0.457854	0.460974	0.172306	0.343314	0.266467	0.444998	0.402215	0.789068	0.385978	0.401707	0.761173	0.268433	0.273173	0.128837	0.300976	0.148234	0.277584	0.328929	0.506757	0.589087	0.211077	0.627896	0.600659	0.190281	0.11387	0.232855	0.264679	0.267861	0.330952	0.323457	0.147588	0.31702	0.344301	0.0546562	0.391871
444.57	0.190686	0.506447	0.346585	0.607893	0.56269	0.671389	0.373528	0.45494	0.440236	0.366392	0.189827	0.369921	0.272104	0.586556	0.418919	0.824165	0.379926	0.396825	0.719109	0.260115	0.292261	0.216391	0.291747	0.177856	0.326233	0.329671	0.508727	0.469156	0.218961	0.502522	0.633366	0.208434	0.100446	0.204898	0.255293	0.297503	0.31056	0.30519	0.177864	0.23874	0.311549	0.0473446	0.270364
454.21	0.168898	0.431633	0.384919	0.611097	0.616902	0.686269	0.375715	0.467103	0.443386	0.381732	0.172005	0.368203	0.268946	0.622253	0.420829	0.822707	0.380429	0.407221	0.791981	0.288249	0.350136	0.21263	0.315302	0.161077	0.386629	0.347199	0.464605	0.704694	0.217009	0.534481	0.606081	0.177321	0.131426	0.205631	0.235192	0.301626	0.295271	0.306462	0.248403	0.339325	0.315666	0.0559082	0.385644
463.86	0.220261	0.427164	0.404084	0.681386	0.573283	0.632596	0.386667	0.471635	0.468046	0.447758	0.179469	0.321856	0.27274	0.69324	0.402405	0.846726	0.386165	0.396842	0.747592	0.287119	0.275551	0.19795	0.302514	0.15999	0.392158	0.347854	0.498648	0.661773	0.22824	0.593387	0.715537	0.155681	0.173547	0.203175	0.257845	0.305222	0.343545	0.367039	0.235869	0.361438	0.29715	0.0712226	0.338234
473.51	0.236704	0.439081	0.371787	0.627677	0.618437	0.596014	0.37628	0.470858	0.429055	0.373799	0.18036	0.368979	0.278385	0.743958	0.388976	0.696329	0.39217	0.406097	0.712881	0.289932	0.392063	0.216833	0.304655	0.156213	0.379687	0.396857	0.559222	0.512869	0.228285	0.562495	0.75282	0.221422	0.163907	0.177747	0.273831	0.323441	0.332052	0.319259	0.29056	0.343533	0.364555	0.0574055	0.321231
483.16	0.197347	0.395317	0.43363	0.609048	0.637844	0.623765	0.393521	0.478304	0.449303	0.397297	0.224824	0.364958	0.279902	0.749537	0.416855	0.82158	0.385059	0.408525	0.776718	0.310779	0.413148	0.270896	0.323986	0.163459	0.410682	0.376437	0.520059	0.488537	0.22079	0.564374	0.820196	0.199566	0.151967	0.180824	0.280672	0.29368	0.326211	0.2925	0.311618	0.469654	0.331038	0.0716169	0.38024
492.81	0.218679	0.318544	0.411617	0.636324	0.687319	0.51934	0.402574	0.457687	0.426276	0.442922	0.223881	0.367413	0.289582	0.884445	0.47587	0.82135	0.392102	0.405103	0.79429	0.301386	0.346278	0.218587	0.31593	0.167621	0.395133	0.365793	0.497654	0.563339	0.235944	0.586164	0.854175	0.166884	0.201757	0.177546	0.281303	0.292027	0.338993	0.302283	0.399473	0.512113	0.252449	0.0695784	0.359523
502.46	0.219432	0.32396	0.427117	0.686684	0.647627	0.561927	0.376317	0.464055	0.431886	0.442548	0.227262	0.368278	0.287174	0.819738	0.451714	0.678241	0.369119	0.396418	0.734093	0.297297	0.335815	0.183186	0.330104	0.17049	0.419096	0.397003	0.455561	0.434098	0.241031	0.570388	0.794272	0.154281	0.188237	0.166498	0.282976	0.291512	0.372534	0.350729	0.386153	0.287896	0.253525	0.0573112	0.158901
512.11	0.253171	0.380707	0.448394	0.640779	0.698634	0.554876	0.375041	0.475444	0.447533	0.451881	0.211571	0.346881	0.296646	0.710739	0.478439	0.604398	0.386438	0.386658	0.793271	0.300972	0.326165	0.321263	0.311603	0.157321	0.427322	0.418383	0.524054	0.607702	0.231786	0.544363	0.667726	0.163039	0.180503	0.171089	0.263383	0.293105	0.320266	0.347421	0.204683	0.413893	0.236411	0.0586704	0.15227
521.76	0.207206	0.318003	0.4641	0.576246	0.685196	0.575488	0.39169	0.480423	0.477036	0.432307	0.257631	0.382152	0.295904	0.775382	0.464611	0.744143	0.373362	0.417644	0.800824	0.308985	0.443083	0.512954	0.324339	0.155516	0.376656	0.433149	0.499517	0.500052	0.232367	0.570292	0.73103	0.161312	0.185755	0.197091	0.278463	0.285912	0.366436	0.400597	0.221974	0.433546	0.298742	0.0487	0.179578
531.41	0.266326	0.250757	0.468629	0.62205	0.70444	0.560744	0.387123	0.468087	0.470885	0.472371	0.251115	0.380515	0.309031	0.881215	0.459357	0.657043	0.385598	0.402813	0.89265	0.315486	0.425578	0.511272	0.328165	0.173055	0.361211	0.466548	0.440572	0.421414	0.246194	0.633154	0.989046	0.15689	0.246647	0.201531	0.278002	0.305931	0.333601	0.355527	0.441919	0.412032	0.190773	0.0610904	0.173746
541.06	0.396627	0.262954	0.478094	0.606958	0.711156	0.468284	0.398534	0.477544	0.445752	0.502515	0.253277	0.404445	0.329832	0.821727	0.494936	0.823007	0.386013	0.416926	0.909244	0.374704	0.368238	0.485562	0.339795	0.188563	0.367829	0.453494	0.480966	0.435953	0.246089	0.683642	0.866765	0.109946	0.213358	0.189634	0.294745	0.30174	0.315943	0.330643	0.455991	0.474965	0.190623	0.0669681	0.20562
550.71	0.435444	0.258381	0.500393	0.616662	0.718634	0.555474	0.410198	0.477681	0.425803	0.456947	0.296957	0.408916	0.357771	0.778949	0.51091	0.772801	0.394888	0.411055	0.902931	0.35493	0.378272	0.418111	0.307927	0.202952	0.382149	0.458923	0.49928	0.387174	0.244425	0.569944	0.77515	0.164483	0.17092	0.165741	0.308829	0.285603	0.38178	0.292525	0.468094	0.336121	0.179507	0.0664952	0.212399
560.36	0.35621	0.248162	0.496207	0.620509	0.70826	0.576796	0.402315	0.496684	0.464727	0.453804	0.320123	0.394254	0.394488	0.833265	0.487519	0.76919	0.407359	0.425158	0.978192	0.357716	0.353174	0.354082	0.326603	0.199872	0.450702	0.464801	0.433673	0.475485	0.249025	0.536234	0.754656	0.20354	0.13593	0.178037	0.297466	0.297634	0.378444	0.266474	0.449607	0.290003	0.154627	0.0801816	0.282972
570.01	0.309877	0.392864	0.467326	0.666679	0.704319	0.454479	0.432917	0.493523	0.467437	0.51489	0.316734	0.520242	0.359434	0.840556	0.480186	0.837197	0.398051	0.448576	0.960526	0.367524	0.361353	0.474063	0.30706	0.211282	0.419726	0.442185	0.490477	0.431391	0.250001	0.571959	0.979187	0.150718	0.152093	0.157695	0.333683	0.309633	0.406258	0.248669	0.44643	0.418438	0.183477	0.0777993	0.217492
579.65	0.450644	0.258693	0.490441	0.672446	0.739832	0.509778	0.429748	0.476829	0.493152	0.496503	0.337028	0.579487	0.390087	0.919353	0.468837	0.861482	0.400703	0.431787	0.977771	0.366027	0.375155	0.439824	0.326341	0.205482	0.467719	0.461585	0.527664	0.440019	0.247027	0.596153	0.808437	0.130986	0.191252	0.179412	0.307581	0.299452	0.366662	0.289727	0.515495	0.519235	0.195487	0.0643559	0.326076
589.3	0.427321	0.224232	0.485719	0.648584	0.753193	0.481299	0.405903	0.538849	0.485196	0.497088	0.322964	0.521078	0.385939	0.903414	0.525112	0.800157	0.420104	0.456134	1.01219	0.340093	0.416886	0.270101	0.364312	0.221621	0.43102	0.411592	0.462279	0.463701	0.254708	0.567209	0.906933	0.152275	0.176638	0.191939	0.344721	0.297212	0.37656	0.290127	0.415075	0.476654	0.210126	0.0680301	0.328612
598.95	0.453348	0.246188	0.470814	0.6044	0.730055	0.636139	0.417393	0.502361	0.501608	0.480528	0.375836	0.677369	0.425329	0.790097	0.498149	0.845622	0.383676	0.450398	1.03123	0.36597	0.361432	0.338321	0.344528	0.212455	0.370076	0.392728	0.444221	0.440243	0.235996	0.580948	1.28083	0.13855	0.193777	0.19344	0.319768	0.303079	0.388548	0.272324	0.440505	0.395427	0.196528	0.0605972	0.347755
608.6	0.627249	0.264528	0.494726	0.615723	0.684899	0.577483	0.430383	0.48542	0.486837	0.486151	0.376563	0.587822	0.43483	0.651313	0.50606	0.889027	0.377765	0.449051	0.928749	0.358853	0.270065	0.384835	0.358849	0.212336	0.401067	0.432754	0.485664	0.497257	0.263341	0.642616	0.974734	0.128428	0.150501	0.216877	0.322666	0.294163	0.371705	0.268367	0.384814	0.399086	0.243017	0.107874	0.407125
618.25	0.53112	0.245125	0.50197	0.687221	0.671806	0.574112	0.43518	0.525233	0.516359	0.551884	0.400035	0.61731	0.493408	0.6746	0.525572	0.905506	0.39347	0.477259	1.02158	0.39588	0.331385	0.307684	0.355578	0.234069	0.369715	0.448077	0.48684	0.344673	0.261804	0.497204	0.661359	0.213768	0.147943	0.226528	0.313759	0.310016	0.372896	0.314782	0.65621	0.254827	0.192475	0.145852	0.592289
627.9	0.626025	0.28119	0.52016	0.671894	0.541909	0.463791	0.428893	0.505433	0.470444	0.499089	0.437088	0.659921	0.514709	0.647696	0.475155	0.918306	0.385719	0.481153	1.01362	0.381909	0.328387	0.331654	0.357943	0.222969	0.306782	0.422353	0.495628	0.27888	0.241654	0.531701	0.779718	0.20096	0.103599	0.271126	0.313546	0.338662	0.362847	0.353596	0.637304	0.396057	0.174678	0.109762	0.410095
637.55	0.669287	0.252381	0.546034	0.700343	0.451779	0.453565	0.434356	0.536121	0.467739	0.497007	0.412188	0.769761	0.551278	0.816698	0.501364	0.918509	0.414166	0.506998	1.12071	0.431233	0.396339	0.295024	0.362061	0.235189	0.316482	0.479913	0.561268	0.41541	0.250394	0.566469	0.770679	0.185468	0.106628	0.222978	0.348244	0.343556	0.366019	0.325867	0.74771	0.383029	0.178153	0.140835	0.54192
647.2	0.673528	0.343401	0.51621	0.688408	0.357852	0.338159	0.448698	0.52791	0.51458	0.475682	0.413226	0.763059	0.5288	0.736086	0.514507	0.902978	0.375238	0.513721	1.11037	0.419689	0.486749	0.44555	0.342912	0.234295	0.254726	0.4416	0.502524	0.270271	0.248934	0.536393	0.577275	0.18065	0.0886973	0.240274	0.35022	0.327004	0.363792	0.342092	0.754323	0.554912	0.217212	0.157112	0.525597
656.85	0.595203	0.23631	0.517898	0.655835	0.411229	0.364715	0.458989	0.53482	0.437744	0.475633	0.416625	0.682639	0.494287	0.624437	0.489335	0.902691	0.39304	0.51765	1.18883	0.381518	0.285329	0.387239	0.34559	0.236156	0.284796	0.49306	0.527011	0.412839	0.238844	0.508589	0.574223	0.193131	0.10393	0.274808	0.384356	0.345424	0.433541	0.373166	0.677773	0.564312	0.324414	0.21481	0.706133
666.5	0.700843	0.286052	0.464747	0.725956	0.371735	0.343797	0.446253	0.526408	0.457564	0.425132	0.447298	0.768237	0.560763	0.750818	0.517814	0.923227	0.417368	0.524869	1.35586	0.436418	0.30523	0.304266	0.353971	0.240351	0.256158	0.520929	0.581145	0.330066	0.246709	0.567448	0.737828	0.183981	0.115569	0.226551	0.350936	0.326949	0.368311	0.35065	0.581998	0.437553	0.338329	0.201215	0.722936
676.15	0.722212	0.288187	0.433234	0.768139	0.392386	0.378576	0.458024	0.569835	0.449045	0.421777	0.42317	0.722615	0.551144	0.810136	0.509119	0.801118	0.410357	0.552614	1.29032	0.377111	0.296413	0.269076	0.311851	0.235954	0.211368	0.524492	0.749292	0.421204	0.256136	0.539929	0.948	0.208247	0.139595	0.260067	0.330778	0.323723	0.414216	0.317788	0.718402	0.483923	0.455511	0.227313	0.710103
685.8	0.704679	0.298542	0.41927	0.69351	0.2803	0.331261	0.451288	0.560681	0.491094	0.452298	0.410276	0.714147	0.509659	0.747618	0.508611	0.913921	0.367822	0.560012	1.28312	0.365237	0.334309	0.19716	0.338847	0.231595	0.204984	0.503426	0.765673	0.462033	0.261423	0.49849	0.926867	0.180095	0.151657	0.288684	0.309945	0.327124	0.375723	0.350526	0.704896	0.478216	0.374036	0.143003	0.695319
695.45	0.796773	0.246013	0.436059	0.689234	0.287535	0.394176	0.460117	0.569638	0.511877	0.557995	0.425616	0.687486	0.451035	0.733125	0.53466	0.844183	0.39816	0.525108	1.134	0.342748	0.266533	0.145479	0.343702	0.2188	0.230611	0.488159	0.914545	0.53932	0.267212	0.498342	0.789943	0.181801	0.167159	0.352978	0.332523	0.350253	0.408268	0.402072	0.672183	0.403767	0.396155	0.150135	0.702047
705.09	0.748444	0.380872	0.429231	0.739415	0.291614	0.446198	0.4662	0.567213	0.501374	0.47769	0.427829	0.716105	0.521262	0.696299	0.518022	0.843797	0.408347	0.533174	1.18987	0.413524	0.304073	0.183543	0.333041	0.232703	0.225685	0.386348	0.919265	0.735115	0.267331	0.469798	0.773828	0.200897	0.160858	0.340798	0.356498	0.334645	0.370009	0.360311	0.535171	0.329801	0.371999	0.135365	0.563274
714.74	0.719638	0.360796	0.42867	0.7588	0.27047	0.453675	0.464683	0.575834	0.464282	0.512397	0.446506	0.706016	0.545513	0.659979	0.505367	0.85686	0.402133	0.542363	1.16865	0.35859	0.312714	0.206783	0.32535	0.218143	0.253517	0.407591	0.826018	0.642012	0.278369	0.471826	0.601924	0.181914	0.154863	0.337031	0.36202	0.326968	0.372852	0.304387	0.620561	0.338355	0.254287	0.138669	0.611155
724.39	0.630533	0.29417	0.434271	0.688805	0.317584	0.372132	0.4534	0.558167	0.46374	0.612323	0.458779	0.540461	0.535643	0.416515	0.525435	0.870824	0.414165	0.538607	1.22986	0.366037	0.283112	0.189174	0.338403	0.246373	0.236498	0.389498	0.905928	0.626692	0.267808	0.439793	0.703103	0.205474	0.165304	0.350561	0.337591	0.330482	0.366639	0.331658	0.583796	0.381538	0.285505	0.112512	0.546062
734.04	0.438135	0.299129	0.422292	0.681694	0.333607	0.32844	0.46386	0.556149	0.481887	0.54675	0.481552	0.613999	0.530516	0.49388	0.528122	0.850682	0.395602	0.510941	1.11034	0.344011	0.250554	0.224882	0.335608	0.239977	0.295548	0.374042	0.870515	0.690701	0.239659	0.402104	0.655373	0.180404	0.146727	0.334794	0.34464	0.321313	0.36127	0.306582	0.479229	0.504563	0.305901	0.198107	0.507882
743.69	0.264333	0.304176	0.438609	0.712156	0.273441	0.256136	0.446699	0.565382	0.467947	0.551565	0.501114	0.60417	0.523364	0.818127	0.52233	0.94668	0.365979	0.547526	1.21914	0.388468	0.274849	0.270003	0.34574	0.21616	0.307956	0.397293	0.836434	0.41674	0.222477	0.372928	0.615616	0.200447	0.142189	0.322018	0.375133	0.308974	0.367184	0.329381	0.542461	0.522825	0.369075	0.252471	0.793895
753.34	0.259847	0.321488	0.42446	0.747675	0.245192	0.302674	0.455035	0.54563	0.517658	0.553526	0.51179	0.656697	0.521746	0.720487	0.514862	0.949944	0.393951	0.551464	1.14735	0.382603	0.246915	0.32893	0.338505	0.223215	0.265578	0.419411	0.784945	0.491812	0.23959	0.353624	0.575195	0.223284	0.120185	0.340964	0.378236	0.323375	0.371645	0.356839	0.616574	0.495229	0.323577	0.105455	0.571988
762.99	0.247127	0.386005	0.428385	0.764377	0.272468	0.354794	0.458091	0.481413	0.45601	0.523559	0.504111	0.740577	0.57397	0.695686	0.479084	0.994431	0.407361	0.52369	1.25644	0.369873	0.237747	0.347635	0.322489	0.227643	0.274304	0.387079	0.763217	0.539581	0.242137	0.406995	0.583009	0.259432	0.139448	0.295336	0.419549	0.329202	0.419022	0.337634	0.583719	0.663508	0.288851	0.0927661	0.636458
772.64	0.240595	0.403854	0.402825	0.76199	0.302451	0.383671	0.447064	0.543	0.520785	0.496706	0.467652	0.802816	0.603239	0.778665	0.507346	1.01294	0.424387	0.523287	1.06902	0.383396	0.227556	0.391597	0.334036	0.21894	0.290764	0.354568	0.747735	0.86034	0.23586	0.45846	0.480841	0.257042	0.126061	0.354803	0.392328	0.295067	0.361289	0.37205	0.485308	0.735079	0.266884	0.0815449	0.692415
782.29	0.223493	0.283692	0.422434	0.739671	0.329428	0.375096	0.461855	0.611178	0.540612	0.601076	0.481382	0.846173	0.628361	0.79529	0.47341	1.04264	0.41462	0.545869	1.12735	0.38814	0.260301	0.495992	0.338785	0.228579	0.312084	0.411468	0.844505	0.651617	0.235201	0.382252	0.473928	0.308682	0.149366	0.345872	0.34801	0.291194	0.359287	0.407389	0.615773	0.657886	0.315747	0.135466	0.653137
791.94	0.310245	0.277328	0.433057	0.759451	0.258462	0.400352	0.462479	0.530687	0.541109	0.584673	0.470282	0.670296	0.623336	0.94038	0.501555	1.01418	0.455465	0.509263	1.07786	0.391763	0.278034	0.396034	0.336853	0.241825	0.362683	0.406684	0.877842	0.749627	0.259595	0.342748	0.521033	0.321072	0.149139	0.332959	0.348357	0.31628	0.341535	0.354448	0.589506	0.527234	0.297264	0.112511	0.689381
801.59	0.352383	0.286568	0.459882	0.825224	0.268306	0.456006	0.455092	0.553665	0.510645	0.629297	0.444575	0.773751	0.533099	0.96639	0.488875	1.02422	0.450929	0.530639	1.00614	0.429091	0.29269	0.39907	0.361663	0.253202	0.289016	0.360935	0.925742	0.712982	0.276244	0.341374	0.66995	0.231396	0.158399	0.325651	0.35593	0.31415	0.351322	0.358285	0.666818	0.492892	0.266054	0.107948	0.711731
811.24	0.311035	0.262543	0.444782	0.806328	0.295386	0.379241	0.451678	0.585792	0.532743	0.624335	0.436109	0.739072	0.556381	1.04976	0.477817	1.02769	0.438878	0.552972	1.15223	0.438309	0.302245	0.392656	0.362187	0.259829	0.368477	0.403574	0.852284	0.75984	0.278727	0.373833	0.621536	0.257633	0.174235	0.355469	0.371216	0.325174	0.376606	0.402375	0.611108	0.569231	0.199725	0.0895065	0.530494
820.89	0.351676	0.246941	0.446257	0.808723	0.257975	0.312767	0.461824	0.564616	0.500422	0.648335	0.478189	0.829945	0.561143	1.05048	0.473664	1.01455	0.427918	0.54819	1.0785	0.412575	0.219078	0.275504	0.364471	0.243414	0.400703	0.371528	0.870158	0.697113	0.258438	0.310916	0.559654	0.298109	0.15592	0.42533	0.334025	0.334619	0.324844	0.560976	0.706124	0.573601	0.20287	0.0974556	0.385004
830.53	0.335769	0.299347	0.488768	0.827999	0.317318	0.313521	0.477823	0.648904	0.505065	0.627801	0.483111	0.758136	0.550151	1.02785	0.499936	1.01473	0.469761	0.534129	1.12794	0.442703	0.256448	0.20804	0.35414	0.252011	0.431479	0.501629	0.867683	0.600866	0.265477	0.306979	0.527268	0.235272	0.155072	0.45217	0.330188	0.331998	0.281059	0.554613	0.70753	0.498717	0.151948	0.095657	0.333876
840.18	0.354767	0.255535	0.447891	0.91149	0.410659	0.351336	0.483982	0.626198	0.480448	0.658318	0.486236	0.779515	0.578317	1.13039	0.553414	0.985377	0.461194	0.533499	1.17818	0.416528	0.248282	0.248761	0.364897	0.239008	0.257499	0.48474	0.835612	0.667014	0.279946	0.283281	0.414289	0.223531	0.202496	0.423424	0.346928	0.312095	0.323571	0.553215	0.691361	0.577982	0.231739	0.0799206	0.39725
849.83	0.389647	0.262761	0.434481	0.849806	0.535672	0.431754	0.480912	0.588059	0.481306	0.599922	0.486395	0.789034	0.552371	1.05146	0.541557	1.00212	0.496824	0.543504	1.0433	0.409443	0.283068	0.209801	0.369643	0.231483	0.22638	0.513473	0.769774	0.551879	0.25926	0.298815	0.41735	0.211413	0.185256	0.372149	0.375954	0.330742	0.303144	0.489732	0.69806	0.601088	0.215951	0.0710198	0.448166
859.48	0.429712	0.244797	0.425994	0.780247	0.55303	0.47065	0.496952	0.650287	0.505562	0.666058	0.4582	0.881768	0.532609	1.118	0.569836	1.03789	0.505414	0.554861	1.04536	0.41064	0.259168	0.252662	0.395109	0.243897	0.193616	0.458019	0.739608	0.517832	0.255367	0.287968	0.364337	0.216526	0.174063	0.388745	0.354221	0.326585	0.338726	0.408696	0.654107	0.655152	0.284611	0.0760462	0.326348
869.13	0.453521	0.296339	0.411621	0.820756	0.480738	0.373648	0.493416	0.654051	0.508077	0.667142	0.46615	0.930655	0.585311	0.972764	0.533667	1.06535	0.507024	0.550637	0.813237	0.426368	0.236704	0.177613	0.407458	0.244801	0.211688	0.539017	0.826256	0.745286	0.273916	0.343515	0.490074	0.170879	0.18434	0.362499	0.374327	0.340651	0.38033	0.402526	0.720202	0.859233	0.389961	0.0910385	0.515876
878.78	0.402816	0.327217	0.433349	0.790967	0.446535	0.386427	0.510378	0.642562	0.554092	0.652579	0.48971	0.889188	0.619202	0.99543	0.585786	0.992777	0.480679	0.574608	0.987005	0.453945	0.239797	0.221464	0.416925	0.229314	0.198352	0.493449	0.816897	0.688788	0.279302	0.317817	0.444718	0.217456	0.189074	0.46773	0.343237	0.343518	0.32926	0.493827	0.705846	0.785623	0.330729	0.106843	0.540349
888.43	0.579573	0.395217	0.417933	0.783122	0.560797	0.446082	0.505001	0.641467	0.518333	0.645636	0.501368	0.887855	0.543649	1.0201	0.551342	1.05428	0.463979	0.577259	1.00907	0.42656	0.168332	0.269092	0.418514	0.247663	0.157096	0.470643	0.856028	0.798073	0.290698	0.333158	0.456927	0.175275	0.162018	0.391515	0.338457	0.325816	0.27998	0.451104	0.549775	0.796606	0.386261	0.102278	0.512396
898.08	0.494783	0.351848	0.400165	0.776199	0.561177	0.468659	0.505535	0.627926	0.510119	0.61978	0.524189	0.955188	0.61691	0.985796	0.538607	1.06889	0.469889	0.597747	1.05653	0.417013	0.16725	0.284866	0.403374	0.219731	0.190186	0.496398	0.803589	0.815552	0.29047	0.321133	0.451267	0.163126	0.166776	0.436936	0.35917	0.315719	0.356154	0.424103	0.630922	0.538383	0.344252	0.102122	0.588167
907.73	0.631553	0.414624	0.403066	0.787197	0.551401	0.383965	0.508814	0.645718	0.536464	0.622836	0.510206	1.0088	0.646392	1.09182	0.528459	1.05029	0.477335	0.597328	1.13022	0.433883	0.228676	0.170885	0.384282	0.215217	0.164415	0.509671	0.854507	0.864141	0.284546	0.266305	0.384292	0.209227	0.159123	0.360176	0.361196	0.324492	0.315947	0.591105	0.666884	0.735758	0.402149	0.10929	0.762107
917.38	0.748207	0.3017	0.426168	0.758751	0.583162	0.459251	0.521166	0.679854	0.52037	0.597053	0.493571	1.02634	0.637632	1.12255	0.528774	1.09171	0.468281	0.631467	1.19845	0.436008	0.246264	0.201375	0.421948	0.234811	0.232384	0.519823	0.96863	0.900374	0.299913	0.263698	0.478124	0.186357	0.200768	0.456854	0.336786	0.315274	0.294474	0.557703	0.444441	0.822942	0.372246	0.0805625	0.60325
927.03	0.772714	0.276289	0.417967	0.685769	0.710014	0.464604	0.51327	0.678687	0.540253	0.646259	0.502855	1.00549	0.665906	1.07486	0.530257	1.06435	0.491863	0.629028	1.24062	0.469734	0.255027	0.211116	0.405546	0.22792	0.216539	0.486816	0.864813	0.787692	0.273985	0.22427	0.412468	0.244067	0.160548	0.404176	0.319344	0.325533	0.264928	0.552421	0.444068	0.754013	0.231009	0.0742789	0.672298
936.68	0.759976	0.31996	0.423118	0.712171	0.686738	0.481417	0.510549	0.69986	0.598142	0.634025	0.487713	1.01087	0.665282	0.937113	0.508412	1.05134	0.545324	0.606716	1.03455	0.431031	0.254073	0.205778	0.398748	0.252982	0.268646	0.520929	0.832033	0.706825	0.269331	0.236522	0.382869	0.254223	0.126729	0.42324	0.358424	0.334407	0.288803	0.456829	0.382704	0.848633	0.312986	0.10408	0.708331
946.33	0.819632	0.382796	0.414225	0.795323	0.67971	0.5884	0.517529	0.666411	0.50669	0.63112	0.50055	1.04348	0.684155	1.04088	0.429683	1.02319	0.501836	0.607221	1.04424	0.417415	0.233427	0.25306	0.394062	0.259023	0.307367	0.504012	0.782575	0.529325	0.235269	0.225141	0.404218	0.220687	0.117333	0.450115	0.362684	0.336965	0.336201	0.519861	0.181618	0.79326	0.312655	0.178815	0.779432
955.97	0.744814	0.364409	0.410853	0.762416	0.703976	0.509799	0.508405	0.657007	0.553331	0.664425	0.514668	1.07107	0.696828	0.977131	0.433701	1.08475	0.500606	0.614639	1.06359	0.409654	0.244713	0.243805	0.386357	0.256068	0.239319	0.510505	0.809382	0.494474	0.228272	0.188368	0.401026	0.276233	0.111338	0.38907	0.333863	0.318977	0.294845	0.514016	0.232068	0.827532	0.22712	0.165748	0.799513
965.62	0.745019	0.369228	0.427432	0.799579	0.653782	0.479763	0.520025	0.690723	0.565314	0.703367	0.552498	1.08701	0.656609	0.964879	0.495751	1.08917	0.518562	0.612638	1.0039	0.437564	0.232982	0.377561	0.4264	0.241801	0.280499	0.614165	0.732149	0.476278	0.251522	0.199857	0.483791	0.267069	0.123615	0.313048	0.348999	0.345812	0.316137	0.427337	0.165358	0.794288	0.240182	0.311289	0.710112
975.27	0.779271	0.385379	0.437184	0.705091	0.700558	0.488728	0.501373	0.693196	0.509849	0.731649	0.527997	1.05793	0.590692	0.880596	0.544049	1.09159	0.542143	0.622616	0.976155	0.420014	0.225145	0.416906	0.419221	0.247225	0.433815	0.548502	0.750423	0.329932	0.27326	0.206416	0.472733	0.21413	0.147965	0.336766	0.329181	0.349414	0.360634	0.506771	0.0946692	0.835799	0.176762	0.364776	0.696445
984.92	0.742211	0.39705	0.492446	0.760705	0.654738	0.518395	0.507436	0.634469	0.491167	0.670835	0.540673	1.06041	0.621807	0.971789	0.524349	1.10693	0.515691	0.612566	0.955974	0.376105	0.217855	0.402589	0.407253	0.246806	0.333776	0.495495	0.775986	0.503468	0.256436	0.228483	0.433115	0.233064	0.156183	0.324589	0.282963	0.34192	0.325745	0.515069	0.147584	0.815522	0.212051	0.346519	0.846637
994.57	0.792716	0.400168	0.496525	0.802445	0.617622	0.542761	0.518461	0.659772	0.516741	0.733659	0.542415	0.974625	0.565527	1.07789	0.527496	1.12277	0.513547	0.627658	1.01593	0.383365	0.264297	0.374384	0.40183	0.241028	0.29695	0.489601	0.864644	0.830462	0.307754	0.327046	0.447974	0.172816	0.209816	0.269295	0.324817	0.351953	0.361916	0.393049	0.205263	0.858547	0.180593	0.306403	0.880995
1004.22	0.746663	0.401269	0.521273	0.860565	0.678098	0.512296	0.51803	0.659712	0.459297	0.722574	0.554481	1.08739	0.623304	0.997024	0.563979	1.11409	0.539929	0.579606	0.915987	0.399653	0.195147	0.295227	0.410257	0.24556	0.316332	0.5909	0.944901	0.853072	0.28753	0.329476	0.419704	0.176038	0.215914	0.284479	0.343345	0.362571	0.346236	0.417639	0.266281	0.806399	0.231609	0.246815	0.978526
1013.87	0.778316	0.43907	0.553346	0.785665	0.58505	0.59648	0.496411	0.670922	0.533516	0.742388	0.512821	1.10351	0.586592	0.866905	0.465529	1.10563	0.507654	0.560009	0.837684	0.456657	0.248337	0.365407	0.426634	0.256309	0.322935	0.65116	0.969416	0.715814	0.281268	0.34113	0.427989	0.18511	0.207476	0.243354	0.323267	0.365785	0.3075	0.424781	0.108554	0.791207	0.261634	0.303437	0.964803
1023.52	0.673991	0.428827	0.57659	0.746158	0.532353	0.744861	0.525848	0.70228	0.498308	0.668702	0.547001	1.13171	0.562984	0.92409	0.530358	1.13061	0.474885	0.551037	0.718534	0.46668	0.253242	0.341217	0.4181	0.250209	0.241535	0.522908	1.0172	0.557926	0.259374	0.288643	0.480521	0.179939	0.214321	0.244664	0.327453	0.375567	0.367576	0.418631	0.21521	0.891252	0.27018	0.352988	0.794732
1033.17	0.747626	0.488914	0.569757	0.828865	0.490671	0.61373	0.495569	0.669848	0.502465	0.706693	0.562606	1.10798	0.575633	0.841268	0.511616	1.12536	0.494474	0.567503	0.741512	0.449061	0.273106	0.327229	0.411332	0.244204	0.329465	0.505876	0.900701	0.531446	0.259928	0.282464	0.403155	0.207856	0.225311	0.217246	0.3542	0.356444	0.389223	0.365725	0.410211	0.859999	0.327454	0.411852	0.902202
1042.82	0.749607	0.489628	0.583281	0.821133	0.596876	0.664854	0.518515	0.693162	0.529068	0.690238	0.565637	1.12416	0.550754	1.08467	0.548806	1.10632	0.523574	0.575326	0.663502	0.494715	0.292209	0.368982	0.430637	0.248287	0.335476	0.59642	0.826046	0.420805	0.26262	0.296134	0.545008	0.232213	0.189497	0.241533	0.404938	0.351956	0.404762	0.423303	0.405273	0.745426	0.321239	0.404569	1.10168
1052.47	0.815979	0.511913	0.587318	0.793622	0.686765	0.714292	0.526793	0.711128	0.521681	0.736352	0.560968	1.12619	0.615614	0.90718	0.5494	1.10988	0.494593	0.602474	0.705989	0.47169	0.197903	0.364966	0.409943	0.257674	0.335218	0.587201	0.781189	0.411489	0.292134	0.34617	0.676565	0.165086	0.247602	0.257862	0.344022	0.335995	0.319499	0.442485	0.490521	0.87076	0.37792	0.525016	1.17935
1062.12	0.719205	0.443729	0.588397	0.83024	0.679053	0.828852	0.509588	0.705448	0.576059	0.732233	0.481283	1.17636	0.664181	1.04768	0.551989	0.989084	0.470367	0.65852	0.694247	0.507827	0.218972	0.439075	0.394017	0.274736	0.324692	0.581356	0.895399	0.459319	0.289887	0.331771	0.667543	0.191665	0.263409	0.24655	0.415071	0.338214	0.338943	0.415885	0.55622	0.801635	0.400399	0.46586	1.05429
1071.76	0.734814	0.485783	0.566137	0.899871	0.703534	0.829085	0.49713	0.664529	0.562744	0.74162	0.586262	1.06241	0.64202	1.10686	0.613097	0.831874	0.477278	0.663176	0.855379	0.468185	0.251091	0.403969	0.411763	0.264115	0.321921	0.626313	0.85196	0.421857	0.294126	0.35227	0.700338	0.180448	0.241401	0.25474	0.384228	0.352569	0.399007	0.390044	0.47805	0.822356	0.459556	0.495956	1.25327
1081.41	0.826361	0.432732	0.583495	0.854979	0.583598	0.860298	0.50645	0.633874	0.569908	0.686869	0.56535	1.10988	0.63322	1.11707	0.540431	0.571913	0.503119	0.634172	0.742146	0.465411	0.268717	0.397479	0.422695	0.250734	0.277092	0.684073	0.790806	0.429289	0.278565	0.383378	0.621007	0.193507	0.218353	0.275405	0.327997	0.349623	0.377583	0.402711	0.390182	0.734947	0.311395	0.474673	1.0224
1091.06	0.840498	0.448504	0.580139	0.814129	0.504205	0.867657	0.50951	0.71264	0.597859	0.683495	0.540474	1.0962	0.601937	1.10968	0.531362	0.565819	0.499481	0.618114	0.692313	0.442989	0.307085	0.375683	0.414228	0.237364	0.252828	0.547095	0.739042	0.394327	0.287341	0.359779	0.528704	0.235832	0.187982	0.296666	0.376447	0.348896	0.427641	0.456117	0.444719	0.763679	0.240118	0.416221	1.06077
1100.71	0.842453	0.438381	0.611478	0.837248	0.48639	0.816372	0.524043	0.646199	0.623752	0.693735	0.585328	1.19092	0.615077	1.10153	0.557392	0.648602	0.485158	0.605844	0.723281	0.550252	0.338678	0.471038	0.454727	0.254999	0.330128	0.5575	0.838338	0.26768	0.269938	0.349632	0.489972	0.264043	0.189439	0.293627	0.402067	0.36112	0.434208	0.423245	0.43973	0.776753	0.203779	0.496583	1.10105
1110.36	0.76867	0.452662	0.616531	0.746468	0.49698	0.950934	0.509912	0.685634	0.665015	0.763416	0.458284	1.1248	0.594367	1.07523	0.522802	0.869153	0.511271	0.637768	0.683693	0.543486	0.296046	0.465551	0.444583	0.259282	0.326862	0.534701	0.968637	0.364367	0.282297	0.420784	0.4957	0.236727	0.194645	0.265946	0.417183	0.364716	0.469724	0.359791	0.50722	0.80377	0.167373	0.466023	1.27471
1120.01	0.806213	0.504743	0.605262	0.882062	0.426586	0.92433	0.503864	0.668989	0.597447	0.700363	0.542445	1.2025	0.604946	0.998109	0.597726	0.865513	0.517223	0.643674	0.651363	0.463502	0.239098	0.421589	0.42599	0.255836	0.249568	0.667188	0.641801	0.414146	0.290759	0.404207	0.514918	0.281688	0.232224	0.327097	0.411618	0.359967	0.431117	0.356161	0.469716	0.731656	0.169466	0.400398	1.05313
1129.66	0.759144	0.472541	0.627785	0.864636	0.424705	0.947459	0.501895	0.660696	0.614901	0.738638	0.560275	1.22868	0.687696	1.03549	0.593125	0.827115	0.514939	0.607521	0.709687	0.450634	0.213958	0.367566	0.404672	0.263958	0.277594	0.70285	0.605383	0.534342	0.250539	0.401955	0.533943	0.244329	0.220352	0.294577	0.424908	0.345292	0.396941	0.425592	0.433125	0.830939	0.221325	0.489582	0.936474
1139.31	0.758173	0.481032	0.56559	0.843841	0.612006	0.905374	0.531911	0.675144	0.65519	0.800096	0.579574	1.25875	0.658758	1.09268	0.602122	0.946007	0.463462	0.627867	0.854575	0.513976	0.388595	0.416997	0.426511	0.265489	0.269714	0.576882	0.540771	0.386194	0.291452	0.442541	0.594115	0.231696	0.270181	0.260801	0.395702	0.355436	0.409046	0.376828	0.35785	0.643351	0.146749	0.274385	0.995063
1148.96	0.806091	0.483099	0.595186	0.880587	0.684862	0.939334	0.509692	0.706151	0.644979	0.754623	0.538425	1.23239	0.698597	0.984842	0.611765	0.758149	0.495064	0.644666	0.964812	0.532875	0.343447	0.439883	0.427324	0.257395	0.321715	0.547526	0.650919	0.185275	0.315397	0.443785	0.790561	0.202986	0.338056	0.274182	0.422446	0.35489	0.450652	0.333685	0.311649	0.545012	0.130965	0.235455	0.938902
1158.61	0.911418	0.486742	0.620576	0.887131	0.759645	0.803356	0.521173	0.711446	0.612021	0.748663	0.539741	1.23693	0.68068	0.900068	0.540818	0.67712	0.488861	0.639907	1.08743	0.513857	0.256862	0.345913	0.421392	0.261996	0.293746	0.590588	0.542534	0.19401	0.310924	0.358229	0.698713	0.301156	0.236008	0.247373	0.493737	0.388888	0.533773	0.316824	0.375858	0.459073	0.132034	0.178853	1.01976
1168.26	0.854674	0.483891	0.583077	0.979151	0.783372	0.824826	0.503969	0.70399	0.577249	0.734864	0.550336	1.26904	0.673344	0.979212	0.58782	0.836638	0.465082	0.564761	1.15616	0.563367	0.214097	0.373046	0.42866	0.255995	0.261761	0.466784	0.572588	0.257626	0.275347	0.31368	0.730448	0.252304	0.241643	0.28431	0.490923	0.360715	0.52061	0.286784	0.272189	0.467208	0.125251	0.216431	1.1057
1177.91	0.888344	0.564991	0.606655	0.968334	0.810296	0.746948	0.524888	0.688514	0.593211	0.734381	0.599285	1.31112	0.682136	1.06786	0.588063	0.848685	0.460154	0.568657	1.16983	0.598601	0.230946	0.407983	0.488786	0.264108	0.259068	0.58427	0.490095	0.242215	0.262066	0.368758	0.883144	0.219411	0.205796	0.341017	0.416422	0.35253	0.462837	0.334592	0.334934	0.278222	0.136218	0.201642	1.18827
1187.56	0.88609	0.52004	0.624588	0.926956	0.832875	0.861756	0.533167	0.589292	0.608049	0.753044	0.613515	1.30787	0.682759	1.13725	0.610763	0.890115	0.506487	0.640882	1.09603	0.62689	0.198385	0.466938	0.477827	0.233068	0.377162	0.732782	0.551562	0.248591	0.294101	0.320114	0.686329	0.232781	0.185733	0.346512	0.479701	0.393026	0.551728	0.327849	0.397845	0.393496	0.150465	0.205152	1.13009
1197.2	0.895439	0.578039	0.635784	0.983594	0.809244	0.747263	0.531336	0.536952	0.629095	0.711226	0.593649	1.23969	0.642972	1.17434	0.608927	1.10087	0.483438	0.67392	0.949165	0.768308	0.236866	0.513032	0.523409	0.228328	0.314635	0.627345	0.427649	0.189758	0.294971	0.313827	0.78516	0.231092	0.191122	0.305263	0.461892	0.394275	0.487612	0.295517	0.510658	0.359396	0.143228	0.16393	1.01938

## Sheet: 5C_Mobile fraction (%)
siNT	siPPP2R5,B,E
87.6143	74.3261
44.3993	16.4364
55.869	44.8271
98.0784	49.0607
80.4667	18.6953
67.0393	23.043
45.6489	71.2036
41.6422	42.0704
55.7481	40.5241
67.0659	24.8198
54.9874	28.0633
130.468	77.2711
56.1666	7.47073
121.907	20.564
50.5159	24.9068
114.446	30.4281
37.4931	29.6661
65.2536	40.9183
94.0609	30.2983
	32.3999
	76.772
	5.26887
	11.1158
	102.568
