# Supplementary material for: Phosphorylation tunes p62 condensates to drive autophagic degradation of ubiquitinated proteins
Source: EMBO J. 2026 May 5;45(12):4061–93. doi: 10.1038/s44318-026-00785-1 (PMC13270050; doi:10.1038/s44318-026-00785-1)
Supplement: Supplementary file 14 — Source data Fig. 5 [file 44318_2026_785_MOESM14_ESM.zip › Source data Fig. 5/5D/5D.xlsx]

## Sheet: 5D
Folder	SurfaceTension
0004-1a	8.54684e-06	ABEKD
0006-2a	3.00528e-06	ABEKD
0008-3a	1.35601e-05	ABEKD
0008-4a	2.25769e-05	ABEKD
1a	3.0825043733471e-06	NT
2a	7.0120516507796e-08	NT
3a	3.80927754211895e-07	NT
5a	3.20197598690951e-06	NT
