# Supplementary material for: Phosphorylation tunes p62 condensates to drive autophagic degradation of ubiquitinated proteins
Source: EMBO J. 2026 May 5;45(12):4061–93. doi: 10.1038/s44318-026-00785-1 (PMC13270050; doi:10.1038/s44318-026-00785-1)
Supplement: Supplementary file 14 — Source data Fig. 5 [file 44318_2026_785_MOESM14_ESM.zip › Source data Fig. 5/5B/5B.xlsx]

## Sheet: 5B
Parental			FIP200 KO
NT	ABE		NT	ABE
1.75	0		7	4
1.16	1.16		7	3
1.39	0		9	1
3.15	0		4	5
1.28	1.12		5	7
4.55	0		22	5
1.67	0.77		1	5
3.3	3.67		3	3
1.33	2.23		4	2
2.15	0.71		1	1
3.08	0		10	1
3.31	0		4	1
0.78	0		4	2
5.02	0		4	4
3	3.13		7	1
6.81	0		1	10
1.05	1.68		1	3
4.83	1.21		9	1
1.09	0		2	3
6.43	0.96		8	2
3.51	0.77		6	3
1.76	1.78		4	5
2.99	0		10	4
1.77	2.44		2	1
0.95	1.85		13	8
1.31	0		7	3
0	0.7		1	1
2.93	6.64		5	4
0	0		6	4
1.47	2.12		3	7
1.78	2.69		2	6
0	0.77		6	1
1.91	1		4	1
1.31	0		1	3
0.72	5.52		3	2
1.42	0.66		3	2
1.62	4.65		3	1
1.39	3.86		1	3
0.9	0		2	5
0	1.56		5	3
0.96	2.45		6	3
0.7	0.75		4	7
1.76	6.07		5	2
3.28	2.91		9	11
1.37	0		3	1
3.2	1.09		15	3
1	1.38		4	1
2	0.77		4	9
1.49	1.4		4	3
1.56	0.75		4	2
0.66	0.94		8	2
1.07	0.77		5	2
1.71	2.47		18	4
3.41	0.86		19	12
1.59	0		11	1
0.8	3.52		14	2
2.43	3.92		6	2
1.69	1.07		6	6
1.98	0		4	4
0.69	2.66		2	7
0	3.85		4	7
0.92	0.79		12	5
0	0.69		9	1
0.79	5.97		5	1
1.7	5.23		3	1
3.31	0.74		2	2
0.95	2.59		3	1
0	0.73		8	2
3.14	1.51		4	3
1.15	0.71		4	4
1.67	1.06		8	7
0.76	0.82		12	19
0.74	1.14		3	1
2.01	0.77		4	5
0.86	2.43		9	3
1.04	3.58		7	3
0.97	7.93		11	11
1.79	0.77		5	3
1.58	1.68		4	2
0	0.98		1	1
0.73	1.69		38	1
0	0		6	3
0.7	4.2		11	4
1.03	0		34	5
0	0		4	3
0.76	0.69		11	4
0	0		4	2
5.21	0		2	8
1.2	0.84		28	3
1.72	0.72		4	1
2.19	0		15	5
1.39	0.68		1	10
0	0.79		4	11
0.76	0		1	4
1.04	1.18		8	4
0.9	1		4	5
3.99	7.1		3	5
0	0		3	6
5.35	0		1	4
2.02	0.71		1	3
1.93	0		2	1
1.82	1.12		5	6
0.66	1.54		3	1
2.5	6.13		6	10
0.76	0		3	12
0.66	3.12		3	1
1.65	1.21		3	5
0.86	0		5	6
2.81	1.82		1	2
0	1.09		2	1
0.66	0		9	9
2.1	0.7		12	1
2.33	1.09		3	1
6.89	1.6		8	2
2.81	0		4	2
1.73	0.66		8	3
1.65	2.11		6	3
3.31	1.48		2	6
2.11	1.23		2	12
1.47	2.7		2	1
2.65	0		1	2
2.59	1.89		4	2
1.25	0.66		2	5
1.5	1.25		9	11
2.31	0		2	1
3.39	1.05		2	7
1.53	1.59		6	8
0.88	0		4	1
2.17	0.88		5	3
0.82	1.79		5	3
2.3	5.59		1	23
1.21	2.33		2	6
3	3.63		2	3
1.94	1.51		8	7
1.43	3.92		6	1
2.11	0		1	1
0.8	0		3	1
3.04	1.16		4	3
2.48	2.14		4	2
1.79	0		3	5
0.72	1.75		2	1
2.01	0.83		3	2
3.76	1.08		1	2
2.33	1.1		14	1
3.81	1.12		7	5
1.19	1.32		6	3
2.38	0		5	3
2.12	1.19		7	4
0.86	0.73		1	6
0.66	1.5		17	1
2.05	1.3		1	2
1.26	0.68		5	3
0.98	0.66		5	8
1.29	1.89		2	3
1.76	2.85		16	1
1.3	1.43		3	6
0.96	0		9	6
1.57	1.13		6	1
0.73	1.55		6	5
2.79	1.54		4	16
1.26	1.16		4	2
2	0.66		5	10
1.36	1.71		5	2
4.09	0		15	3
0.97	0.8		4	3
7.14	1.04		8	1
0	0		4	7
2.19	0		9	5
3.45	0		7	1
0.81	1.82		21	1
3.31	4.05		6	1
0.66	4.39		2	4
2.48	0		4	4
0.66	8.06		11	3
2.34	3.03		6	9
0.8	3.98		10	3
4.25	0		5	3
0.55	0.38		2	1
1.74	0.81		11	3
2.74	1.39		7	4
3.75	2.25		6	12
0	2.09		6	1
1.42	1.22		1	7
1.21	1.32		7	1
3.37	1.45		6	1
0.73	3.04		15	5
1.6	1.37		4	3
1.23	1.82		3	10
0.95	1.89		3	1
1.52	4.58		6	1
1.04	0.77		2	2
0.98	1.73		1	9
1.96	0.69		3	3
2.15	2.89		4	3
1.18	1.21		5	4
1.94	1.78		4	4
1.14	1.75		3	1
1.6	1.86		22	6
2.12	1.46		15	5
1.81	3.17		1	1
3.97	1.68		1	2
2.75	1.49		3	2
2.06	1.93		8	3
2.68	0.91		3	2
2.67	0.88		6	4
6.01	0		11	1
0.71	1.92		5	7
0.7	0		5	20
0.72	0		5	19
0.38	0		5	3
0.77	0		3	1
0.82	1.72		9	30
0.87	0.96		7	1
0.73	0		3	9
3.1	1.88		5	18
0	1.19		3	3
0	0.66		4	15
4.24	2.91		4	4
2.17	1.07		2	1
4.91	2.71		2	2
4.4	0.99		5	2
7.52	1.11		2	6
3.37	0.72		10	1
0	0.72		5	14
1.18	0.77		1	6
1.87	1.2		4	1
0	1.87		2	29
1.68	0		1	1
0.66	2.3		2	5
2.09	0		4	6
1.34	0		12	7
2.12	3.32		1	1
0	0		11	3
1.55	0.95		2	2
0.79	1.82		12	1
0.75	1.79		29	1
0.8	1.62		10	2
2.14	1.5		1	3
11.31	1.09		12	1
13.57	0		8	33
3.46	3.21		2	13
1.63	1.58		3	3
1.4	0		5	1
1.57	0.83		3	1
2.12	2.24		2	1
3.04	4.12		42	3
0.73	1.98		10	4
0	3.98		2	1
3.36	2.46		10	1
0.69	0		3	7
0	1.39		3	3
1.85	1.38		0	1
0.66	1.98		1	4
0.66	1.02		2	5
2.28	1.2		10	8
6.16	15.55		3	2
1	1.78		2	5
0.66	1.14		4	4
2.9	3.22		3	3
4.58	2.26		0	2
3.75	4.97		6	5
0.76	2.98		6	3
3.68	2.43		2	5
4.3	1.4		2	2
2.51	2.58		2	1
2.74	5.95		14	1
1.94	1.18		5	8
1.22	0.68		6	2
0.69	1.18		4	18
2.62	0.7		4	1
6.29	0		2	2
2.02	0.66		14	3
5.11	0.66		1	1
2.03	0.66		1	3
5.39	0.76		1	2
0	1.74		8	6
0	0.9		2	1
3.07	0.79		27	2
1.65	2.43		1	2
0.93	1.16		4	2
2.39	0.72		1	1
2.24	0.71		4	1
3.73	0.79		1	1
1.93	1.14		2	1
2.84	0.73		8	3
1.75	0		10	1
4.67	1.19		3	1
2.19	1.63		11	6
5.15	0.82		1	3
4.61	1.38		4	2
0	1.74		13	2
1.65	0.76		4	3
1.59	3.53		8	11
1.62	0		2	6
7.15	0		4	3
1.84	5.04		1	1
6.81	1.19		3	6
1.96	0.85		5	2
0.82	4.97		6	3
1.36	0.66		2	5
1.26	2.15		1	9
2.12	0.69		1	2
2.9	1.19		3	20
2.38	0		4	1
2.31	1.34		10	1
0	0.7		8	1
5.25	0.72		9	7
1.58	0		2	3
1.49	0		1	3
1.26	1.46		8	2
3.66	0.94		13	1
1.83	0		3	3
4.1	1.36		1	3
0.89	0		3	14
1.23	2.7		13	1
1.5	0		5	5
1.7	0		9	14
2	0.77		1	1
3.45	0		2	7
3.76	0		11	6
5.93	0		17	7
1.03	0		1	8
0.89	0		8	7
4.28	2.33		8	1
1.23	0		7	3
1.8	0		3	6
0.85	1.76		1	3
3.94	0.77		3	3
6.15	0		3	5
2.41	0		5	3
2.74	0		1	1
1.95	0		6	2
3.41	1.44		6	8
3.31	0.66		18	7
0.78	0.73		1	5
0.93	0		2	2
3.27	0		17	2
1.17	0		8	3
2.49	0		1	5
3.72	0.85		2	6
0.83	0		11	4
0.73	4.4		3	5
2.02	0		1	4
1.72	1.41		5	1
1.55	1.8		9	2
3.7	0		2	3
1.9	2.61		1	1
3.78	1.85		5	4
2.82	1.18		5	7
3.02	6.42		5	2
2.69	0		1	3
0	4.67		5	11
1.4	1.61		4	5
3.9	0		1	2
2.82	1.02		10	4
2.73	2.51		3	3
1.92	0.81		3	3
2.01	2.04		8	6
1.29	1.29		3	2
1.01	2.27		6	7
3.8	0.98		6	2
2.03	0.92		4	13
4.31	0.75		6	6
1.09	1.35		2	1
2.46	0.73		4	6
0.66	1.01		2
1.76	0		9
1.41	1.11		1
2.24	1.34		13
2	0.96		1
2.49	2.45		4
1.55	1		2
2.61	0.85		1
2.22	0		3
3.37	1.96		3
3.31	0		3
0.99	3.38		3
2.93	3.31		2
4.16	0.82		5
2.25	0		10
4.29	0.72		12
0.72	2.09		3
1.57	2.01		3
7.24	0.72		3
4.49	1.99		2
1.02	0.9		5
2.19	1.9		11
2.38	1.88		2
0	4.08		22
0	2.45		2
3.45	3.47		9
0	0.78		3
0.67	1.54		1
1.6	2.89		5
2.05	4.8		1
1.9	1.43		9
3.22	1.64		4
4.8	1.98		6
1.12	2.81		4
4.53	0.73		3
0	2.62		13
3.71	2.71		7
3.89	1.28		1
0	1.09		11
2.38	0.75		6
1.91	7.14		11
0	6.05		11
2.58	1.66		2
0	1.72		1
0.77	0.94		6
2.23	2.08		4
1.55	4.2		2
0	0.74		7
3.44	3.61		12
1.74	2.4		7
0	2.13		6
2.24	0		8
1.41	0.85		5
4	0.95		2
0.67	1.11		4
6.11	0.77		5
0	3.49		5
0.7	1.02		17
0.66	2.02		4
1.47	2.72		3
2.21	1.45		3
3.45	5.88		3
3.48	1.4		5
1.08	7.25		4
0.66	0.82		5
1.66	0		23
0.84	1.42		8
2.12	8.61		8
0	2.12		4
0	1.09		16
1.18	1.16		2
1.16	2.08		14
0	1.05		4
0	1.98		7
0	0.77		2
2.08	0.94		5
0.76	0.73		6
4.04	0.66		6
1.01	2.35		1
0.91	0.85		2
0.88	1.54		7
1.69	3.24		3
4.93	0		3
5.59	0		3
0.72	0.66		1
0	1.44		1
0.83	0.69		1
0	1.11		3
0.74	1.09		3
2.06	2.99		2
0	1.97		4
1.89	0		5
2.68	0.95		8
1.35	0		3
0	0		6
0	0		4
1.37	2.27		10
0	3.26		2
0	1.79		10
2	0		4
3.87	3.45		1
1.83	3.82		4
0	0.66		9
2.92	2.48		3
0.66	2.13		1
3.66	0.82		6
3.09	2.89		5
2.08	0		48
3.09	10.28		4
1.43	0		3
2.14	1.73		10
1.63	0.67		1
3.41	5.56		8
0	2		1
2.05	2.7		1
1.37	1.67		3
3.11	1.78		2
3.46	1.82		14
2.4	5.37		3
2.09	3.52		1
2.62	1.95		2
2.72	2.42		6
1.1	0.77		7
1.3	1.05		11
4.13	1.42		8
4.45	0.82		6
3.3	1.5		4
2.4	1.79		14
6.24	0.66		2
4.26	2.74		1
0.66	0.66		1
1.66	0		9
1.83	2.96		9
0.7	0.69		9
0	4.72		1
3.22	1.4		6
10.5	3.74		11
0.77	2.06		1
1.34	0		20
0	2.07		3
0	3.2		3
1.18	1.02		12
3.38	0.61		8
3.71	0		1
0.9	0		3
2.62	3		5
0	1.11		1
0	1.35		3
0	1.22		17
0	2.09		17
0	0.67
0	2.31
1.27	0.88
0	2.77
4.93	1.39
2.85	2.62
3.1	3.37
0.73	1.82
0	1.2
0	0.99
0.92	1.24
0	0.96
0	1.52
1.15	0
0	0.74
0.66	0.68
3.87	1.87
2.37	1.34
0	0.66
0.66	2.26
1.68	2.22
5.8	0.81
4.81	0
1.96	0.66
3.68	0.74
2.92	0
2.16	0
2.87	0
0	0.68
3.48	0.67
2.43	0
2.83	0.8
3.5	0.68
2.33	0.66
1.27	0
3.39	0.98
1.79	1.51
3.23	0.78
2.47	0.74
1.58	0.66
3.37	0.66
1.93	0.66
2.6	1.43
1.31	2.53
1.22	0.66
0	1.52
0.66	0
1.96	1.04
3.91	1.77
0.76	0.77
3.09	0.66
2.53	2.86
4.04	2.01
2.46	1.25
2.62	1
2.68	0.74
3.46	0
1.66	0.81
1.54	0.7
0.7	1.2
1.3	0
1.86	0
2.08	1.28
0	0
1.18	1.12
1.42	0.69
0	0.66
1.09	0
0.75	0
1.69	2.99
2.93	1.2
1.84	2.46
2.98	1.82
1.26	2.45
0.71	0.86
0.96	1.21
2.15	0
2.83	0
2.31	0
4.91	0
2.1	0.75
0.75	1.14
3.18	0.69
3.71	1.65
1.75	0
2	0
1.32	1.23
1.42	1.22
5.07	1.26
2.46	1.15
1.55	3.35
1.54	0.83
0.84	0.81
3.56	0.66
1.63	0
2.06	0
2.5	0.87
1.82	0.66
3.85	1.06
2.59	1.74
2.5	1.07
2.67	1.83
2.83	1.38
4.86	2.73
7.28	2.66
2.35	0
3.08	0
5.99	1.54
3.35	1.66
1.67	0
2.36	1.32
2.97	1.31
2.48	1.39
1.25	0.78
1.41	0.71
1.66	0
0.74	0.78
1.62	0.93
3.7	1.13
2.98	2.28
1.39	1.82
2.67	1.49
2.62	0.69
4.29	0.66
1.92	1.83
1.45	2.34
0.66	1.16
1.13	3.71
7.54	3.76
2.72	1.83
5.25	0.75
1.72	1.82
3.17	2.88
2.42	0.88
4.33	0.88
2	1.28
1.49	1.91
1.52	1.4
0.38	0
1.05	1.13
1.25	4.32
2.1	1.78
1.82	0.98
2.4	3.01
1.6	2.45
4.46	1.24
0	2.3
0.83	2.48
1.79	0.76
1.81	0
1.45	2.89
1.39	0.66
0.66	2.45
2.61	2
4.67	2.46
2.45	3.48
2.55	3.8
0.79	3.16
3.82	0.8
2.69	1.82
3.38	3.59
2.28	3.93
3.61	0.58
2.14	0.83
1.69	2.05
1.45	2.6
2.34	3.26
2.59	1.95
3.08	2.09
2.52	2.13
6.48	1.69
1.6	0
0.92	2
2.87	1.55
3.8	0
2.03	0
2.74	0
1.58	0.87
1.26	0.66
2.3	8.13
2.87	0
3.57	0.75
3.69	2.6
1.05	0.82
2.28	0.84
4.1	0.88
3.24	0.72
4.81	0.69
2.58	1.3
2.66	1.55
3.56	0.95
1.68	0.92
1.02	0
2.35	1.83
3.23	1.81
3.03	0.72
1.95	0.68
1.09	0.9
1.7	0.66
2.41	1.03
3.67	2.54
2	1.75
1.82	0.66
3.72	0
1.79	1.29
1.89	1.91
1.67	0
2.26	0
1	0
2.29	0.77
2.75	0
4.04	0.68
1.59	0
4.14	0
6.21	1.33
2.46	0
0.69	0
3.06	0.77
3.66	0.71
3.48	0.66
3.27	3.59
2.99	0
7.23	0
1.88	2.25
2.18	0
3.41	0.68
2.58	1.11
2.45	0.9
1.13	0.84
1.61	0.77
5.94	2.38
1.35	0
0.66	1.39
2.06	0.69
1.81	1.13
1.09	0.77
3.45	1.57
3.37	0.66
0.79	0
0	2.27
0	1.06
0.77	0
2.07	1.66
1.48	1.33
1.79	0.66
0.82	0.71
1.5	0
0.66	0
2.34	0.77
1.51	2.9
1.9	5.55
1.68	5.94
5.2	1.87
2.22	4.36
0.91	0
1.69	0.82
3.57	0
1.32	0.94
3.03	4.52
0.93	0
0.94	3.18
0	0
1.11	0
1.84	2.91
1.64	2.46
1.62	0.75
2.16	1.55
2.86	0.87
2.91	3.08
2.66	3.53
1.72	1.05
4.09	1.4
1.73	1.63
3.8	1.69
8.52	0.75
1.2	2.41
3.28	2.29
4.95	1.79
1.9	1.39
3.81	2.33
2.73	3.71
0	3.3
2.98	3.12
6.3	3.53
2.09	1.51
2.07	0.74
1.21	1.6
1.33	1.46
1.69	0.83
0	0.59
1.09	1.6
3.88	3.46
0	1.67
0.73	2.22
0.66	0.66
0	1.62
4.11	1.59
1.13	0.69
0.92	3.18
0	1.2
0.68	1.3
0	1.62
1.25	3.45
0.92	1.84
0.89	0.76
9.32	2.1
0	2.62
1.38	1.74
1.26	1.56
1.37	1.61
0.75	1.86
0.81	3.51
1.34	12.79
0.68	1.07
3.2	0.82
0.86	1.8
1.18	0.8
0	0.66
0.96	3.15
0.73	1.35
5.51	0
1.14	1.52
3.35	0
0.66	3.36
0	2.39
3.47	2.96
0	1.23
0.7	1.95
6.92	1.32
0.77	1.38
0.75	1.21
0	1.05
0	0
0.71	1.1
1.39	0.75
0	2.18
2.41	0.69
0	0.89
3.51	0.77
1.7	0.93
2.96	2.91
0.66	4.45
2.12	3.26
1.15	1.91
2.28	2.02
0	2.18
1.3	0.92
2.48	0.73
0.79	2.15
0.77	1.22
3.2	3.49
1.4	0.89
0.9	1.01
0.66	0.66
1.45	1.2
1.82	0.79
3.71	2.04
2.13	1.88
2.99	1.42
2.22	2.05
2.74	2.3
1.51	0.89
2.91	2.05
3.14	0
2.01	0.92
0.8	1.8
0.77	1.1
2.79	1.09
2.18	1.47
2.13	0.66
3.38	0.78
8.27	0.79
1.6	0.78
3.56	21.21
1.96	0.77
4.04	1.72
0.99	1.55
1.38	1.87
1.35	1.89
0.71	5.76
2.92	0.66
2.97	2.34
2.5	1.34
1.6	1.03
1.8	0
1.8	0.79
2.48	1.63
0.66	1.55
3.21	0
2.53	3
0.73	0.9
2.61	2.72
6.62	4.22
1.28	0.73
0	3.15
1.43	4.3
0.86	0
0	1.05
1.47	0.86
2.82	3.56
0.9	0
0.66	1.55
0.66	1.94
0.7	0
0.68	4.23
0.77	1.1
0.73	3.27
0.84	1.94
1.37	1.32
0.78	0.78
2.39	0
0.67	2.38
0	1.78
1.27	2.25
0	0
2.45	1.78
1.08	0.76
0	0
2.62	0.92
0	0.68
0.66	1.19
0.68	2.32
2.08	0.77
7.72	0.74
4.42	0
0.82	0
0.95	2.51
0.96	0.71
2.7	0
1.07	1.93
1.21	2.38
1.6	0.89
1.28	0.8
2.49	2.11
1.91	0
1.86	0.72
1.16	2.06
0.66	0
2.5	0
3.92	1.2
3.85	0
4.69	0.68
4.39	0
2.21	1.15
3.78	0
2.72	0
2.43	1.61
0.95	0.83
1.83	0
4.76	0.72
1.6	1.98
2.33	1.22
1.76	0
2.49	1.48
0.82	0.93
1.12	0
1.2	0
0.87	0.68
2.42	0
0.7	0.78
1.2	3.45
2.01	2.1
2.19	1.07
1.87	0.7
2.13	0.67
2.68	0.66
0.66	5.27
1.16	0.66
2.67	0.67
1.24	2.49
5.23	2.67
0.81	0.66
0.83	2.91
0.74	1.23
2.7	0.66
2.36	2.14
0.85	1.02
2.04	2.07
1.67	4.34
2.41	3.46
1.02	2.15
2.52	0.94
3.7	1.6
0.76	3
1.63	1.19
1.07	0.38
1.24	2.69
0.75	2.96
1.51	2.46
0.66	18.83
1.28	1.32
2.24	1.14
1.14	1
0.81	0.82
1.79	1.68
2.73	1.62
2.06	0
1.45	0
1.13	1.93
1.02	0.66
0.82	0
1.33	1.2
2.41	2.39
4.88	0
2.54	0.81
2.7	0.79
5.29	0.73
1.61	0.88
0.79	0.98
2.8	0.73
2.97	1.41
3.21	0.86
2.56	1.1
2.56	0.89
1.84	0.97
0.92	1.48
1.9	0.75
0.69	1.43
1.48	1.09
0.98	0.69
3.12	1.67
1.18	3.84
2.19	1.47
1.86	0.66
1.94	1.23
1.79	0
1.74	0
2.63	0.7
3.48	3.28
4.34	0
3.82	4.31
4.03	2.84
1.43	2.2
4.56	0.95
3.25	2.26
1.42	0.68
3.97	0.86
2.96	2
1.15	2.04
0.5	1.71
1.29	1.73
0	0
3.19	1.48
0.85	0.82
1.12	0
0	0.86
1.74	2.96
0	0.89
1.25	3.73
2.42	0.79
0	0
2.16	0.66
0	0.67
0	0.69
2.78	1.44
2.7	0.57
0.66	1.39
1.17	0.76
1.57	1.2
0.68	1.39
0.83	0.91
0.85	2.03
2.27	0.78
1.65	2
0.69	0.73
0	1.78
1.07	0
0.95	1.47
0.66	0
1.07	1.22
4.15	2.76
1.53	1
0	1.18
0.66	1.87
2.44	0
0.66	0.66
0	4.41
1.1	0
0	1.09
0.84	0.72
0	0.69
0	2.77
0	0
2.07	1.3
1.46	0
0.7	2.7
2.35	2.44
3.25	9.18
1.3	1.74
0	0.72
0	0.91
0	1.44
5.23	2.13
0.85	1.39
0	1.9
0.83	3.26
0.77	3.05
0	0.97
3.97	2.69
3.09	0
3.17	1.97
1.09	0
2.17	2.09
0.66	2.3
1.38	2.27
5.17	0.74
0	0
0	0
0.79	7.56
1.19	3.53
1.61	0.9
1.27	1.41
0.8	1.69
0.79	1.08
1.62	1.02
1.24	0.93
1.04	1.3
1.69	0.77
1.49	1.46
2.97	0.87
1.97	1.43
1.49	1.55
3.95	2.05
3.15	1.16
1.94	1.64
2.04	1.55
3.01	1.43
0.73	1.55
1.16	1.85
0.85	1.73
2.55	1.41
1.42	0.81
0.96	1.33
0.84	1.06
1.9	1.57
0.97	0.75
2.15	1.29
2.03	0
2.22	1.17
1.2	1.28
1.29	1.27
0	1.07
3.81	1.66
0.84	1.68
2.22	0
0	1.63
1.22	0.92
2.06	2.25
0.66	1.55
1.98	1.02
4.33	0
0.66	0
1.44	3.49
2.88	1.01
2.14	0
2.18	0.92
1.09	2.04
2.94	1.63
0.77	0.7
0.95	1.74
1.94	0.66
3.5	2.31
0	2.37
8.56	1.76
4.91	1.11
3.01	0.73
2.49	0.72
4.47	1.83
2.86	1.48
2.4	0
1.2	3.21
0.83	2.36
0.78	0.69
4.48	1.89
2.59	0.7
4.33	0.99
5.2	0.73
6.61	0.77
9.02	0.66
1.97	0.66
2.63	1.11
2.89	2.89
0.7	0.89
1.13	3.17
0.87	0.74
1.52	0.79
2.44	1.06
1.2	2.43
2.12	1.2
1.18	2.26
3.17	2
2.95	2.55
2.15	3.37
1.44	0.75
0	2.09
2.84	2.03
1.32	2.93
3.51	2.74
0.66	0
3.22	0
1.21	0.66
1.46	5.71
0	0.97
4.05	1.32
2.89	0
0.98	2.58
1.68	0
1.06	2.82
0.78	0.66
0.78	0.66
2.99	0.66
1.78	0.96
5.14	1.61
0.8	0
1.33	0
0	0.72
1.1	0.77
1.64	0
1.12	1.93
1.32	0
0	0
0	0
2.23	0
2.42	0
11.32	0
1.42	0
3.19	1.68
1.73	1.12
3.96	0.66
2.58	1.23
2.94	2.03
2.63	1.14
2.68	0
1.83	0.7
1.79	1.5
0.82	1.86
8.07	1.16
2.7	2.37
4.74	0.73
4.13	1.95
0.99	2.21
2.11	0.66
0.9	0.71
0.73	1.28
2.32	1.6
1.49	1.83
1.38	0.95
8.18	1.47
2.16	3.81
1.51	1.53
1.87	0
1.98	2.26
3.62	1.39
2.47	1.84
4.04	3.34
2.42	2.66
2.06	1.54
2.18	1.01
3.42	2.73
2.42	0.73
3	0
2.98	1.76
6.36	1.8
1.33	1.15
6.59	0.66
0.68	1.39
1.99	1.81
1.86	2.27
4.91	0.7
0.66	1.27
3.8	1.93
0	0.66
0	1.1
9.29	0
0	0
0	0
0.66	0
2.76	0
0	5.05
0	0.66
0	0.7
0	3.61
3.16	0
0	0
0	0.66
0	0
1.24	0
12.47	0.69
2.87	1.85
1.91	2.47
5.25	1.21
1.16	0
1.85	3.06
2.93	5.35
1.06	0
1.17	1.38
2.48	5.11
2.51	1.01
3.02	1.08
1.94	1.53
2.17	1.67
3.01	2.18
3	2.65
4.3	0
2.8	1.35
1.87	0.77
4.02	0
3.46	0
2.8	2.21
2.52	5.31
1.72	1.36
1.14	0.87
1.65	0
1.72	2.11
4.14	0.66
0.96	2.29
1.3	2.81
4.48	2.04
3.43	0
2.05	0.66
2.99	0
2.82	2.47
3.77	2.81
1.88	0.81
3.22	2.4
3.65	1.21
1.52	1.88
2.06	1.81
0.71	2.19
2.8	0.68
6.02	4.45
3.69	3.6
1.69	1.58
3.58	6.52
1.23	1.93
1.22	2.13
1.84	2.73
1.1	1.53
3.2	1.05
2.05	1.2
1.41	0
4.26	1.04
0.97	3.99
0.64	1
3.88	2.11
5.6	1.19
0	6.3
1.65	2.95
0.77	0
1.25	0
3.46	0.72
2.36	0.78
0.66	1.75
1.46	0
1.07	0.66
2.46	0
6.54	1.55
4.83	0.67
1.53	2.08
2.89	1.63
3.13	0.73
1.8	0.93
2.39	1.28
1.14	6.12
0.93	0.78
2.67	0.97
2.57	0.68
1.24	0.77
2.6	1.02
3.05	0.72
1.65	4.04
2.39	2.03
3.01	0.79
4.77	0
1.45	0.66
1.69	1.5
2.99	0.66
0.79	2.64
2.5	0
2.12	0
0.96	0.97
2.35	1.01
0.98	1.61
0.95	0.75
1.61	0
0.38	0
0.93	0.72
4.61	3.03
1.57	4.21
1.59	0.79
1.46	0
2.64	1.4
1.83	1.84
1.13	2.07
1.82	1.67
4.43	1.43
2.59	0.66
0.76	1.21
2.7	0.77
0.77	10.63
0.87	0.66
1.76	0.52
1.12	1.18
0	0
2.87	0
2.54	0.66
1.86	2.56
5.45	0.66
3.5	1.31
1.88	0.74
8.87	0
0.89	0.95
1.57	0.67
1.37	0
4	0.66
10.8	2.42
1.43	0
1.75	4.68
2.25	1.1
1.08	0.75
4.68	0
2.66	0
1.92	0.68
3.31	1.31
2.25	0
2.09	2.07
2.36	2.16
2.23	0
2.45	1.02
4.74	2.22
1.97	0.72
3.83	0
1.91	0.72
1.21	0
1.34	0.84
1.94	1.11
2.31	1.94
1.16	0.66
3.29	0.77
1.16	1.2
6.84	1.73
1.65	9.04
2.66	1.41
3.5	0.89
1.72	0.97
0.94	2.52
2.8	7.67
1.56	2.17
1.07	1.72
1.13	2.85
1.59	0
2	0
2.01	2.58
2.81	1.32
2.28	1.78
4.69	0
2.28	1.47
2.96	0.86
2.03	0.72
2.09	1.04
1.92	0.72
0.66	0
2.45	2.27
0.87	0
2.6	0
2.45	1.64
2.52	0.77
4.32	0.73
2.44	0.62
0.66	2.98
0.87	0.66
1.49	0.72
4.77	0.66
7.76	0
6.4	2.21
0.79	3.04
3.3	0.66
0.66	1.11
0.67	0.98
1.34	0.85
4.05	1.23
1.13	1.37
1.47	0.77
1.88	0
1.67	2.36
0.66	0.77
2.49	0.77
1.35	0.89
6.29	0
2.53	0.74
0	0.83
0	0
2.31	0.66
2.35	2.22
1.14	3.27
2.53	0
2.45	1.06
1.4	1.21
3.72	0.82
1.69	1.22
1.89	0.66
4.04	0.72
1.54	0.72
2.35	0.74
1.93	0
3.37	0.66
0	1.22
0.73	1.51
2.95	0.85
6.58	0
2.97	0
2.62	1.17
2.35	1.79
2.7	0
0.69	0
2.07	0
2.16	2.35
0	0
2.68	0.66
2.23	0
0.47	0.69
3.23	1.3
2.85	0
2.8	0.88
1.9	1.28
4.77	3
1.57	0
3.84	0.69
2.59	0.66
2.28	0
2.1	1.27
1.92	0.77
4.3	0.66
6.11	0.52
2.9	0.86
1.79	0.64
2.46	0
0.77	0
0	0
3.24	0
3.53	0.77
3.1	1.1
3.51	1.31
1.47	1.55
0	0
3.45	1.53
2.45	4.54
3.14	1.08
3.56	0
0	3.56
1.83	0.72
0.77	0
3.6	0.68
2.27	1.16
3.18	1.02
1.16	0.7
0.83	0.75
0.66	1.23
2.26	0.75
1.38	0.94
1.6	1.21
1.09	0
0.92	1.01
7.26	0
1.77	0
0.71	0.7
1.27	0.75
4.42	0
0	0.68
0.66	0.66
0.71	0.66
1.96	2.58
3.04	0.75
0	0.95
2.74	1.6
0.66	0
2.01	0.91
0	0.7
0	0.71
0.79	0
1.69	0.66
4.34	0.77
1.99	0
0.84	1.2
0.7	1.32
2.77	0
0.72	0.82
0.99	1.75
3.33	2.35
1.58	2.86
2.07	0.66
2.75	1.82
3.39	5.78
3.25	0.91
2.07	1.45
3.47	0
0.91	0.77
3.86	1.63
1.67	0.84
2.55	0.77
4.52	0.85
3.76	1.05
2.44	2.06
1.03	0.82
2.83	0
2.85	1.85
1.58	1.71
2.45	1
0	1.82
1.21	0.92
1.54	1.13
1.09	1.09
1.17	1
1.55	0.77
3.51	0.77
0.89	4.39
3.31	0.66
0.98	2.26
2.89	0
0.95	0.66
0	1.28
0.81	0.93
1.03	1.39
1.34	1.04
0.67	2.1
0	2.11
2.05	0
1.05	0.69
3.14	0
1.02	2.09
1.42	0
0.69	15.7
1.57	2.23
1.03	1.2
0.66	1.53
0.77	1.01
1.2	6.83
1.1	1.8
0	0.66
1.12	2.84
1.04	0.92
1.96	1.69
0	1.59
1.17	3.09
1.67	0
1.89	1.09
1.75	3.26
1.21	0.68
2.26	2.25
1.67	2.36
2.08	2.28
2.04	0
2.97	1.99
1.44	2.14
2.54	0
3.96	1.23
3.39	2.18
2.64	1.93
0	2.89
1.09	1.28
0.9	5.39
2.24	3.41
1.51	2.64
1.27	4.9
7.05	1.72
4.43	3.02
2.83	2.35
1.86	2.33
3.33	2.89
2.99	1.17
9.96	2.1
2.96	1.66
2.65	0
4.64	0
7.33	0.72
1.02	0.75
2.12	2.13
3.46	1.75
1.36	0
1.2	0.7
3.58	2.08
0.65	0
1.49	2.4
1.04	1.68
1.33	2.03
1.8	1.32
1.86	1.75
4.11	0.83
0.82	1.38
1.67	0
0.66	1.73
1.53	2.19
8.08	1.63
3.02	0
1.09	1.24
1.26	1.77
3.35	1.63
2.71	0
2.29	0
2.79	0.66
9.05	2.4
1.67	0.83
3.83	0.76
4.43	2.33
3.3	4.35
1.16	0.97
2.41	1.01
3.8	3.43
2.19	0.82
0.7	0.98
1.18	0
2.68	4.23
3.46	0
2.46	2.72
2.29	1.04
1.59	0.72
3.77	0.75
0.88	4.54
1.39	2.31
0.79	0.66
0.83	3.5
0.78	0.66
9.9	0
0.32	1.16
0.95	0.95
0.14	0.83
0.75	2.73
1.47	0.74
0.29	0.7
1.48	0.78
1.55	0.7
0.54	1.11
0.16	1.46
1.63	2.65
0.83	1.12
0.89	1.32
0.06	0
0.37	0.73
0.79	1.02
2.62	6.41
1.06	3.61
1.14	2.36
0	0
0.9	0.66
0.63	0.95
0.73	1.83
2.08	1.86
1.5	0.68
0.88	0.85
1.06	0.68
1.2	0.66
1.22	0
5.04	0
0.68	0.95
1.25	0.67
0	0.69
1.07	0
0.81	0
0	2.43
1.92	0.72
1.78	1.26
2.06	1.4
4.38	2.28
4.09	2.85
2.11	0.99
1.04	1.19
2.38	1.43
2.2	1.44
2.55	0.95
2.11	3.5
3	0.94
0.82	1.06
4.49	0.91
2.22	2.77
0.74	2.03
4.44	1.37
0.83	4.99
0.73	1.6
5.67	3.17
4.86	2.52
4.75	0.92
1.88	0.77
4.34	1.79
1.06	2.65
1.88	1.03
7.43	1.9
1.96	1.39
1.67	0
7.25	1.8
2.14	1.32
3.65	1.3
0.84	5.84
6.04	2.36
0.56	0
1.99	1.91
2.03	0.52
2.12	0.98
1.44	0.68
6.28	2.37
3.73	0.97
2.1	0
2.24	0.91
3.47	1.79
2.72	0.85
4.31	0.66
2.64	0.79
2.46	4.75
4.32	0.99
2.66	2.94
0.97	1.92
0	0.76
3.21	0
0.66	1.74
1.65	4.06
2.56	4.42
1.85	0
1.36	0
2.81	0
3.48	0.68
2.25	1.41
0.8	3.47
1.75	0
0.66	3.16
3.67	0.66
2.34	0.73
2.76	4.49
1.38	0
2.69	1.5
0	0.72
2.07	0.77
1.27	0.66
2.57	0
1.88	0
6.58	1
2.7	0
1.46	0.88
3.04	3.49
0.77	2.98
2.12	0
1.75	0
1.37	0.7
2.25	1.56
0.86	0.66
1.68	0
1.3	0.66
7.06	0
0.83	0.66
0.76	2.55
1.35	1.48
1.94	0.66
3.75	0.67
1.04	0
1.37	0.82
2.59	0
1.01	0
0	2.39
0	0.73
0	1.73
0	0.8
0	1.21
0	1.65
1.53	0.98
0	0
1.92	1.26
0.87	0.66
0	0.77
3.46	1.13
1.39	4.3
0.69	4.4
0.71	5.12
1.94	1.08
0.75	0.68
2.08	0.73
1.18	0
3.85	2.26
4.45	0.77
2.17	0.85
1	0.66
0.94	0.66
1.52	0
0.66	1.48
4.44	1.17
0.66	0.89
2.96	0
1.59	0.86
2.31	0.72
2.47	0.82
3.66	0.97
2.43	1.43
2.47	0.66
1.6	1.2
0.79	1.51
2.39	2.22
2.17	0.66
1.61	0.86
0.77	1.67
1.76	0.96
0	7.66
1.77	5.01
2.52	3.43
1.43	4.79
1.57	1.36
0.82	1.75
0.66	1.26
5.43	2.49
1.36	1.54
1.44	1.28
3.37	3.64
1.98	2.16
1.46	2.48
4.18	1.35
5.51	3.96
3.29	0.49
0.66	2.31
0.77	1.51
2.33	1.55
0.78	4.11
2.31	1.33
0	1.12
3.05	0
0.66	0.77
2.24	1.13
0.66	2.44
0	2.77
1.88	0.81
6.01	0.94
2.19	0.71
0.86	0.66
0.76	2.57
0.93	2.28
0.66	1.57
1.49	0.66
3.55	1.32
1.05	0.66
1.35	0.99
0.91	0.74
0.74	1.28
0.7	1.87
1.71	1.48
0.92	2.05
2.76	0
4.03	1.03
0.96	0.78
1.39	2.42
0.66	1.9
0.97	1.69
1.43	1.48
2.76	2.62
1.42	2.54
0.6	1.5
3.96	0.99
2.72	0.7
4.24	1.49
0	2.29
1.31	2.73
0.66	2.62
1.73	2.44
1.34	0.68
1.7	1.9
0.61	2.27
0.7	1.42
0	1.75
0.71	0.77
2.91	1.89
0.66	2.56
0	1.14
0.66	1.81
5.07	1.38
0.82	0.75
0.66	0.66
2.82	1.08
1.31	1.24
1.9	0.86
2.82	1.27
3.08	2.65
3.79	0.83
0	3.63
2.09	0.66
3.3	0.84
1.75	1.3
2.06	0
0.81	0
0.86	2.21
[truncated: 666 more rows]
