# Supplementary material for: Phosphorylation tunes p62 condensates to drive autophagic degradation of ubiquitinated proteins
Source: EMBO J. 2026 May 5;45(12):4061–93. doi: 10.1038/s44318-026-00785-1 (PMC13270050; doi:10.1038/s44318-026-00785-1)
Supplement: Supplementary file 15 — Source data Fig. 6 [file 44318_2026_785_MOESM15_ESM.zip]

Archive with 47 entries (41 files):
- Source data Fig. 6/
- Source data Fig. 6/6F/
- __MACOSX/Source data Fig. 6/._6F
- Source data Fig. 6/6A/
- __MACOSX/Source data Fig. 6/._6A
- Source data Fig. 6/6B/
- __MACOSX/Source data Fig. 6/._6B
- Source data Fig. 6/6E/
- __MACOSX/Source data Fig. 6/._6E
- Source data Fig. 6/6C/
- __MACOSX/Source data Fig. 6/._6C
- Source data Fig. 6/6F/6F.pdf
- __MACOSX/Source data Fig. 6/6F/._6F.pdf
- Source data Fig. 6/6F/6F.xlsx
- __MACOSX/Source data Fig. 6/6F/._6F.xlsx
- Source data Fig. 6/6A/6A_p62-LC3_TKD_Merge.tif
- __MACOSX/Source data Fig. 6/6A/._6A_p62-LC3_TKD_Merge.tif
- Source data Fig. 6/6A/6A_p62-LC3_NT_HM_Merge.tif
- __MACOSX/Source data Fig. 6/6A/._6A_p62-LC3_NT_HM_Merge.tif
- Source data Fig. 6/6A/6A_p62-LC3_TKD_HM_p62.tif
- __MACOSX/Source data Fig. 6/6A/._6A_p62-LC3_TKD_HM_p62.tif
- Source data Fig. 6/6A/6A_p62-LC3_TKD_p62.tif
- __MACOSX/Source data Fig. 6/6A/._6A_p62-LC3_TKD_p62.tif
- Source data Fig. 6/6A/6A_p62-LC3_NT_HM_p62.tif
- __MACOSX/Source data Fig. 6/6A/._6A_p62-LC3_NT_HM_p62.tif
- Source data Fig. 6/6A/6A_p62-LC3_NT_LC3.tif
- __MACOSX/Source data Fig. 6/6A/._6A_p62-LC3_NT_LC3.tif
- Source data Fig. 6/6A/6A_p62-LC3_NT_Merge.tif
- __MACOSX/Source data Fig. 6/6A/._6A_p62-LC3_NT_Merge.tif
- Source data Fig. 6/6A/6A_p62-LC3_NT_p62.tif
- __MACOSX/Source data Fig. 6/6A/._6A_p62-LC3_NT_p62.tif
- Source data Fig. 6/6A/6A_p62-LC3_TKD_HM_Merge.tif
- __MACOSX/Source data Fig. 6/6A/._6A_p62-LC3_TKD_HM_Merge.tif
- Source data Fig. 6/6A/6A_p62-LC3_TKD_HM_LC3.tif
- __MACOSX/Source data Fig. 6/6A/._6A_p62-LC3_TKD_HM_LC3.tif
- Source data Fig. 6/6A/6A_p62-LC3_TKD_LC3.tif
- __MACOSX/Source data Fig. 6/6A/._6A_p62-LC3_TKD_LC3.tif
- Source data Fig. 6/6A/6A_p62-LC3_NT_HM_LC3.tif
- __MACOSX/Source data Fig. 6/6A/._6A_p62-LC3_NT_HM_LC3.tif
- Source data Fig. 6/6B/6B_X15k_8bit.tif
- __MACOSX/Source data Fig. 6/6B/._6B_X15k_8bit.tif
- Source data Fig. 6/6E/6E.xlsx
- __MACOSX/Source data Fig. 6/6E/._6E.xlsx
- Source data Fig. 6/6E/6E.pdf
- __MACOSX/Source data Fig. 6/6E/._6E.pdf
- Source data Fig. 6/6C/6C.xlsx
- __MACOSX/Source data Fig. 6/6C/._6C.xlsx
