# Supplementary material for: Phosphorylation tunes p62 condensates to drive autophagic degradation of ubiquitinated proteins
Source: EMBO J. 2026 May 5;45(12):4061–93. doi: 10.1038/s44318-026-00785-1 (PMC13270050; doi:10.1038/s44318-026-00785-1)
Supplement: Supplementary file 15 — Source data Fig. 6 [file 44318_2026_785_MOESM15_ESM.zip › Source data Fig. 6/6F/6F.xlsx]

## Sheet: 6F_p62
NT	ABE
1.73629	2.20947
1.74212	3.01229
1.66119	2.70496
1.67322	2.34623

## Sheet: 6F_LC3-II
NT	ABE
2.9579	3.96671
7.10092	0.697978
3.58202	3.43414
4.79468	4.90328
