# Supplementary material for: Phosphorylation tunes p62 condensates to drive autophagic degradation of ubiquitinated proteins
Source: EMBO J. 2026 May 5;45(12):4061–93. doi: 10.1038/s44318-026-00785-1 (PMC13270050; doi:10.1038/s44318-026-00785-1)
Supplement: Supplementary file 15 — Source data Fig. 6 [file 44318_2026_785_MOESM15_ESM.zip › Source data Fig. 6/6E/6E.xlsx]

## Sheet: 6E_Parental_p62
NT	ABE
0.909	0.457
0.936	0.581
1.156	0.582

## Sheet: 6E_FIP200 KO_p62
NT	ABE
0.901616	0.791864
0.888983	0.993663
1.2094	1.16869
