# Supplementary material for: Phosphorylation tunes p62 condensates to drive autophagic degradation of ubiquitinated proteins
Source: EMBO J. 2026 May 5;45(12):4061–93. doi: 10.1038/s44318-026-00785-1 (PMC13270050; doi:10.1038/s44318-026-00785-1)
Supplement: Supplementary file 15 — Source data Fig. 6 [file 44318_2026_785_MOESM15_ESM.zip › Source data Fig. 6/6C/6C.xlsx]

## Sheet: 6C
NT			siPPP2R5A,B,E
p62 body volume	LC3 puncta per p62 volume		p62 body volume	LC3 puncta per p62 volume
1.4	2.865		1.61	2.49
3.11	1.288		0.2	4.98
0.61	4.906		0.2	4.93
1.97	1.521		0.28	3.56
0.26	3.876		3.22	1.24
7.1	1.268		0.33	0
2.24	2.228		0.23	0
8.72	0.918		0.09	0
0.1	9.561		0.38	0
5.39	0.556		0.09	11.54
0.08	0		0.13	7.72
0.13	7.735		0.16	6.26
0.26	0		0.3	3.39
0.22	4.546		0.11	8.7
15.75	0.444		0.09	0
0.17	5.868		0.13	0
2.16	0.926		0.93	1.08
0.17	5.781		0.11	0
0.83	0		0.24	0
0.21	0		0.11	8.7
0.29	0		0.16	0
0.24	0		0.25	3.93
0.15	6.669		0.62	1.61
17.52	0.571		0.36	0
0.47	2.145		1.08	3.71
1.06	0.944		0.27	7.44
0.16	0		0.16	6.16
1.31	1.527		0.24	4.22
0.31	0		0.66	6.09
0.13	7.737		0.06	0
0.1	0		0.11	8.8
0.08	0		0.12	0
0.22	0		0.48	4.2
1.64	3.041		0.2	5.1
0.09	0		0.15	6.5
0.43	0		0.07	14.03
4.52	1.548		0.09	0
0.21	4.875		0.12	0
1.3	2.309		0.23	8.63
25.03	0.4		0.21	4.83
0.1	9.809		0.19	5.32
1.16	2.587		0.93	2.14
0.08	0		0.92	2.17
3.07	0.651		0.42	2.4
0.09	0		0.82	1.21
2.22	1.354		0.11	9.44
10.42	0.768		1.18	3.38
2.28	0.438		0.43	7.01
0.26	0		1.15	0
0.12	8.366		1.04	2.88
21.8	0.83		0.44	2.25
