# Supplementary material for: Phosphorylation tunes p62 condensates to drive autophagic degradation of ubiquitinated proteins
Source: EMBO J. 2026 May 5;45(12):4061–93. doi: 10.1038/s44318-026-00785-1 (PMC13270050; doi:10.1038/s44318-026-00785-1)
Supplement: Supplementary file 16 — Source data Fig. 7 [file 44318_2026_785_MOESM16_ESM.zip]

Archive with 97 entries (88 files):
- Source data Fig. 7/
- Source data Fig. 7/.DS_Store
- __MACOSX/Source data Fig. 7/._.DS_Store
- Source data Fig. 7/7D/
- __MACOSX/Source data Fig. 7/._7D
- Source data Fig. 7/7C/
- __MACOSX/Source data Fig. 7/._7C
- Source data Fig. 7/7B/
- __MACOSX/Source data Fig. 7/._7B
- Source data Fig. 7/7E/
- __MACOSX/Source data Fig. 7/._7E
- Source data Fig. 7/7G/
- __MACOSX/Source data Fig. 7/._7G
- Source data Fig. 7/7F/
- __MACOSX/Source data Fig. 7/._7F
- Source data Fig. 7/7A/
- __MACOSX/Source data Fig. 7/._7A
- Source data Fig. 7/7H/
- __MACOSX/Source data Fig. 7/._7H
- Source data Fig. 7/7D/7D.pdf
- __MACOSX/Source data Fig. 7/7D/._7D.pdf
- Source data Fig. 7/7D/7D.xlsx
- __MACOSX/Source data Fig. 7/7D/._7D.xlsx
- Source data Fig. 7/7C/7C.pdf
- __MACOSX/Source data Fig. 7/7C/._7C.pdf
- Source data Fig. 7/7B/AsIII.tif
- __MACOSX/Source data Fig. 7/7B/._AsIII.tif
- Source data Fig. 7/7B/README_7B.txt
- __MACOSX/Source data Fig. 7/7B/._README_7B.txt
- Source data Fig. 7/7B/7B.xlsx
- __MACOSX/Source data Fig. 7/7B/._7B.xlsx
- Source data Fig. 7/7B/control.tif
- __MACOSX/Source data Fig. 7/7B/._control.tif
- Source data Fig. 7/7E/.DS_Store
- __MACOSX/Source data Fig. 7/7E/._.DS_Store
- Source data Fig. 7/7E/7E_p62S405E:S405E_Merge.tif
- __MACOSX/Source data Fig. 7/7E/._7E_p62S405E:S405E_Merge.tif
- Source data Fig. 7/7E/7E_p62+:+_p62.tif
- __MACOSX/Source data Fig. 7/7E/._7E_p62+:+_p62.tif
- Source data Fig. 7/7E/7E.xlsx
- __MACOSX/Source data Fig. 7/7E/._7E.xlsx
- Source data Fig. 7/7E/7E_p62S405E:S405E_HM_Ub.tif
- __MACOSX/Source data Fig. 7/7E/._7E_p62S405E:S405E_HM_Ub.tif
- Source data Fig. 7/7E/7E_p62+:+_HM_p62.tif
- __MACOSX/Source data Fig. 7/7E/._7E_p62+:+_HM_p62.tif
- Source data Fig. 7/7E/7E_p62S405E:S405E_Ub.tif
- __MACOSX/Source data Fig. 7/7E/._7E_p62S405E:S405E_Ub.tif
- Source data Fig. 7/7E/7E_p62+:+_HM_Merge.tif
- __MACOSX/Source data Fig. 7/7E/._7E_p62+:+_HM_Merge.tif
- Source data Fig. 7/7E/7E_p62S405E:S405E_HM_p62.tif
- __MACOSX/Source data Fig. 7/7E/._7E_p62S405E:S405E_HM_p62.tif
- Source data Fig. 7/7E/7E_p62+:+_HM_Ub.tif
- __MACOSX/Source data Fig. 7/7E/._7E_p62+:+_HM_Ub.tif
- Source data Fig. 7/7E/7E_p62+:+_Ub.tif
- __MACOSX/Source data Fig. 7/7E/._7E_p62+:+_Ub.tif
- Source data Fig. 7/7E/7E_p62S405E:S405E_p62.tif
- __MACOSX/Source data Fig. 7/7E/._7E_p62S405E:S405E_p62.tif
- Source data Fig. 7/7E/7E_p62S405E:S405E_HM_Merge.tif
- __MACOSX/Source data Fig. 7/7E/._7E_p62S405E:S405E_HM_Merge.tif
- Source data Fig. 7/7E/7E_p62+:+_Merge.tif
- __MACOSX/Source data Fig. 7/7E/._7E_p62+:+_Merge.tif
- Source data Fig. 7/7G/7G_p62+:+_HM_Merge_Ub.tif
- __MACOSX/Source data Fig. 7/7G/._7G_p62+:+_HM_Merge_Ub.tif
- Source data Fig. 7/7G/7G_p62+:+_p62.tif
- __MACOSX/Source data Fig. 7/7G/._7G_p62+:+_p62.tif
- Source data Fig. 7/7G/7G_p62+:+_Ub.tif
- __MACOSX/Source data Fig. 7/7G/._7G_p62+:+_Ub.tif
- Source data Fig. 7/7G/7G_p62S40E:S405E_HM_p62.tif
- __MACOSX/Source data Fig. 7/7G/._7G_p62S40E:S405E_HM_p62.tif
- Source data Fig. 7/7G/7G_p62+:+_Merge.tif
- __MACOSX/Source data Fig. 7/7G/._7G_p62+:+_Merge.tif
- Source data Fig. 7/7G/7G_p62S40E:S405E_HM_Merge.tif
- __MACOSX/Source data Fig. 7/7G/._7G_p62S40E:S405E_HM_Merge.tif
- Source data Fig. 7/7G/7G.xlsx
- __MACOSX/Source data Fig. 7/7G/._7G.xlsx
- Source data Fig. 7/7G/7G_62+:+_HM_Merge_p62.tif
- __MACOSX/Source data Fig. 7/7G/._7G_62+:+_HM_Merge_p62.tif
- Source data Fig. 7/7G/7G_p62S405E:S405E_p62.tif
- __MACOSX/Source data Fig. 7/7G/._7G_p62S405E:S405E_p62.tif
- Source data Fig. 7/7G/7G_p62+:+_HM_Merge.tif
- __MACOSX/Source data Fig. 7/7G/._7G_p62+:+_HM_Merge.tif
- Source data Fig. 7/7G/7G_p62S405E:S405E_Ub.tif
- __MACOSX/Source data Fig. 7/7G/._7G_p62S405E:S405E_Ub.tif
- Source data Fig. 7/7G/7G_p62S40E:S405E_HM_Ub.tif
- __MACOSX/Source data Fig. 7/7G/._7G_p62S40E:S405E_HM_Ub.tif
- Source data Fig. 7/7G/7G_p62S405E:S405E_Merge.tif
- __MACOSX/Source data Fig. 7/7G/._7G_p62S405E:S405E_Merge.tif
- Source data Fig. 7/7F/7F.pdf
- __MACOSX/Source data Fig. 7/7F/._7F.pdf
- Source data Fig. 7/7F/7F.xlsx
- __MACOSX/Source data Fig. 7/7F/._7F.xlsx
- Source data Fig. 7/7A/7A.pdf
- __MACOSX/Source data Fig. 7/7A/._7A.pdf
- Source data Fig. 7/7H/7H.xlsx
- __MACOSX/Source data Fig. 7/7H/._7H.xlsx
- Source data Fig. 7/7H/7H.pdf
- __MACOSX/Source data Fig. 7/7H/._7H.pdf
