# Supplementary material for: Phosphorylation tunes p62 condensates to drive autophagic degradation of ubiquitinated proteins
Source: EMBO J. 2026 May 5;45(12):4061–93. doi: 10.1038/s44318-026-00785-1 (PMC13270050; doi:10.1038/s44318-026-00785-1)
Supplement: Supplementary file 16 — Source data Fig. 7 [file 44318_2026_785_MOESM16_ESM.zip › Source data Fig. 7/7B/README_7B.txt]

Figure 7B Source data

Content: Original-resolution confocal images of DAPI channel (Ch1: Nucleus), Alexa Fluor 488 channel (Ch2: p62 pS403), and Alexa Fluor 649 channel (Ch3: p62).

Processing: Brightness, contrast, and colors were adjusted appropriately for all panels.
