# Supplementary material for: Phosphorylation tunes p62 condensates to drive autophagic degradation of ubiquitinated proteins
Source: EMBO J. 2026 May 5;45(12):4061–93. doi: 10.1038/s44318-026-00785-1 (PMC13270050; doi:10.1038/s44318-026-00785-1)
Supplement: Supplementary file 16 — Source data Fig. 7 [file 44318_2026_785_MOESM16_ESM.zip › Source data Fig. 7/7B/7B.xlsx]

## Sheet: 7B_Size of p62 body
-	As III
1.8	2.2
2.28	2.44
1.21	2.2
1.49	3.13
4.18	2.98
5.37	1.45
2.65	2.37
2.94	1.63
1.79	2.74
1.51	1.48
1.53	2.44
2.98	1.32
2.31	2.55
1.25	2.02
3.42	2.22
2.49	1.67
2.11	2.54
2.1	2.21
2.95	1.21
2.82	2.05
2.12	2.6
2.9	4.9
2.79	1.87
4.08	1.67
3.45	2.03
1.74	1.32
3.45	2.24
2.88	2.62
2.55	2.52
1.79	2.42
1.58	2.11
1.73	4.08
1.43	0.95
1.99	1.27
2.57	2.13
3.19	1.52
1.69	1.48
1.5	1.9
4.33	2
1.79	1.45
3.24	2.19
2.86	1.47
3.2	3.4
3.45	1.34
5.22	1.35
9.13	1.25
2.44	2.08
3.95	1.62
2.57	2.45
2.36	2.58
1.53	1.72
2.5	1.76
1.73	2
1.98	2.15
1.66	1.26
1.97	1.68
2.26	1.99
2.87	1.44
2.36	1.69
2.14	1.46
2.76	1.28
3.15	1.53
3.4	1.42
1.14	1.37
5.16	1.58
4.1	2.75
1.12	3.35
2.39	1
2.45	3.81
2.19	2.46
3.59	2.56
3.54	2.28
4.64	2.55
1.9	1.89
4.43	2.84
2.63	3.9
3.89	2.49
3.1	3.38
0.65	2.77
0.68	2.48
1.69	2.11
0.99	1.85
2.06	3.08
1.35	3.1
1.62	2.73
1.72	1.16
1.57	2.22
3.11	1.79
1.07	2.52
1.7	1.11
2.45	1.38
2.59	1.62
1.62	2.66
0.98	1.09
11	2.12
4	2.19
2.42	1.36
0.88	1.77
4.2	1.42
1.3	2.13
2.27	1.45
2.19	1.09
2.07	1.61
1.53	1.32
2.32	1.62
1.53	3.44
3.37	2.35
9.31	1.09
1.07	1.74
1.47	3.29
2.56	1.99
1.79	1.68
2.1	2.85
2.75	2.99
2.59	2.04
2.58	2.63
0.85	3.76
1.58	1.63
3.09	2.76
5.39	1.89
2.71	3.4
2.79	1.99
3.36	3.63
1.8	3.43
1.95	1.22
1.07	1.81
3.76	1.65
3.47	2.12
8.91	0.76
0.78	0.83
1.26	2.29
1.77	2.33
2.07	1.61
2.39	3.45
3.53	2.12
4.1	4.57
1.71	2.36
2.35	1.62
1.51	1.47
0.74	1.48
2.08	4.29
1.86	1.35
1.17	2.43
1.94	3.82
1.39	2.01
4.3	0.77
1.51	2.43
1.58	2.9
1.21	2.32
4.9	1.81
0	2.4
1.92	2.04
2.02	2
2.23	1.07
0.91	1.64
0.94	0.83
3.7	1.71
1.77	1.48
1.79	1.48
2.54	1.61
1.6	2.4
1.72	1.59
5.35	1.75
1.57	1.69
2.61	2.39
3.5	1.49
2.91	2.43
2.13	1.55
2.69	2.09
3.92	2.26
2.29	1.55
2.58	1.97
5.42	1.91
2.36	3.38
1.6	2.94
2.24	2.51
1.34	3.73
2.65	3.27
3.82	0.67
1.96	1.64
1.98	3.45
1.31	2.23
1.23	1.9
2.48	2.14
0.58	2.19
2.05	3.74
4.14	3.42
4.48	1.74
5.34	2.9
1.8	1.19
1.04	2.06
2.08	1.21
1.47	0.9
4.61	2.75
2.57	1.21
1.11	0.75
1.04	1.82
1.67	2.41
4.71	1.95
1.84	1.38
2.22	0.81
2.84	1.19
2.47	3.38
2.24	3.94
2.47	0.89
2.17	1.12
2.6	2.51
1.51	1.09
6.26	2.17
4.84	1.29
3.6	1.5
2.45	4.57
2.98	1.07
1.54	1.19
8.12	2.01
1.99	1.37
1.14	1.3
1.97	1.41
2.09	1.14
1.89	1.94
1.99	3.47
0.95	1.78
1.77	2.56
1.4	1.39
2.2	1.79
2.43	0.82
1.55	3.11
1.42	2.44
1.87	1.3
3.54	1.23
3.52	1.54
2.08	1.75
7.48	0.92
1.79	1.01
3.05	5.13
2.47	3.36
2.09	1.26
1.57	0.64
0	1.2
1.79	1.15
1.71	1.31
1.91	2.78
0.97	3.31
3.84	2.59
2.9	2.08
3.6	3.83
0.81	1.2
2.22	2.08
1.54	3.07
2.25	1.59
0.56	1.51
0.67	1.88
1.72	1.95
1.67	2.23
1.91	1.9
3.66	3.21
2.1	1.01
0.6	1.3
1.82	2.37
1.68	3.55
1.53	2.09
1.54	2.04
1.82	2.35
4.42	3.41
2.96	4.26
3.1	1.88
1.41	2.41
1.93	3.13
1.83	3.64
1.87	1.76
1.47	0.76
3.2	2.87
1.54	2.26
1.4	2.85
2.1	2.05
1.26	0.97
2.02	2.66
1.95	3.01
1.81	1.93
1.18	1.96
1.94	3.18
0.77	1.54
1.61	1.96
2.05	2.46
0.88	2.73
1.35	3.08
1.64	2.31
2.74	2.25
2.04	2.89
2.05	1.9
4.27	1.43
4.01	2.47
2.37	1.95
2.25	2.39
3.13	2.14
2.71	2.2
1.8	2.38
2.94	4.82
5.53	4.46
2.22	2.23
1.14	2.21
1.14	2.39
	1.94
	2.38

## Sheet: 7B_Mean intensity of p62 pS403
-	As III
0.0311	0.0617
0.0366	0.035
0.0429	0.0461
0.0656	0.0848
0.0251	0.0684
0.0173	0.0231
0.0213	0.0604
0.0154	0.0669
0.0136	0.0571
0.0309	0.0379
0.0388	0.3233
0.1977	0.754
0.1307	0.12
0.0219	0.0418
0.0361	0.4309
0.0301	0.231
0.0867	0.014
0.0871	0.0296
0.0192	0.032
0.021	0.0146
0.0192	0.0747
0.0195	0.1161
0.0245	0.023
0.027	0.0373
0.0785	0.0545
0.1747	0.0367
0.0993	0.0802
0.0319	0.1181
0.0081	0.0626
0.0365	0.0302
0.0473	0.0195
0.0141	0.097
0.0293	0.0554
0.0158	0.0219
0.0275	0.0881
0.022	0.14
0.3334	0.0331
0.0257	0.0282
0.0562	0.0362
0.0947	0.0804
0.0438	0.1629
0.1225	0.0502
0.1503	0.1428
0.0331	0.0408
0.0562	0.0275
0.102	0.0366
0.0247	0.4039
0.0392	0.468
0.0371	0.1547
0.0108	0.2436
0.0203	0.0612
0.0233	0.1227
0.0151	0.0575
0.0139	0.076
0.0173	0.0557
0.0387	0.0634
0.0185	0.0304
0.0494	0.0314
0.018	0.0209
0.0326	0.0252
0.0291	0.0546
0.0641	0.0153
0.0816	0.0297
0.0297	0.0345
0.0714	0.0297
0.0367	0.0173
0.0485	0.0441
0.0559	0.0443
0.026	0.0228
0.1253	0.0201
0.0236	0.0129
0.0252	0.0254
0.0111	0.1249
0.0512	0.0505
0.0199	0.137
0.0223	0.066
0.0796	0.0857
0.0449	0.1529
0.0428	0.033
0.1461	0.0836
0.0479	0.049
0.0157	0.2268
0.0538	0.0597
0.0085	0.0403
0.0252	0.0442
0.0346	0.0603
0.0254	0.051
0.0136	0.0308
0.0117	0.0697
0.0145	0.0571
0.0175	0.0521
0.0154	0.1031
0.0122	0.3045
0.0283	0.1591
0.0989	0.0345
0.0784	0.0445
0.0268	0.0391
0.0169	0.0217
0.0182	0.0903
0.0214	0.25
0.0457	0.1027
0.0212	0.0341
0.0531	0.1088
0.0415	0.16
0.0397	0.0494
0.0221	0.0621
0.0317	0.0643
0.1992	0.0462
0.019	0.0528
0.0305	0.0646
0.0115	0.059
0.0284	0.0602
0.0312	0.0204
0.0342	0.0336
0.0573	0.0952
0.2041	0.0552
0.0438	0.021
0.234	0.0138
0.0714	0.0244
0.1138	0.0147
0.0204	0.0344
0.0441	0.0384
0.0336	0.0153
0.5642	0.0888
0.097	0.0176
0.0435	0.0472
0.2318	0.0186
0.0423	0.0644
0.0752	0.0246
0.0569	0.0064
0.0476	0.1664
0.0167	0.107
0.0331	0.0459
0.018	0.2081
0.0159	0.4575
0.3066	0.2871
0.1364	0.0719
0.068	0.0644
0.0208	0.0169
0.0254	0.2316
0.0188	0.0289
0.0138	0.0282
0.0187	0.018
0.0295	0.0435
0.0174	0.0569
0.0308	0.0319
0.041	0.2964
0.0939	0.0498
0.0565	0.0208
0.0901	0.0823
0	0.2512
0.0319	0.0228
0.0704	0.163
0.0278	0.0271
0.0184	0.0478
0.074	0.0482
0.0206	0.0692
0.0353	0.0634
0.017	0.0256
0.077	0.0264
0.0237	0.032
0.0296	0.0333
0.0442	0.0407
0.0796	0.0304
0.0775	0.0345
0.0091	0.0368
0.0178	0.0397
0.0188	0.0114
0.0134	0.069
0.0639	0.0222
0.0246	0.025
0.0207	0.0416
0.0742	0.0297
0.0265	0.0355
0.0282	0.0219
0.175	0.0495
0.0318	0.0621
0.0397	0.147
0.0357	0.1005
0.064	0.2097
0.0233	0.1091
0.022	0.0861
0.0416	0.4212
0.0338	0.0495
0.0211	0.0374
0.0958	0.032
0.1322	0.0448
0.0725	0.0801
0.0537	0.0574
0.1017	0.0543
0.0768	0.0529
0.0889	0.1254
0.1587	0.0194
0.0179	0.0236
0.015	0.0574
0.0231	0.1855
0.0162	0.062
0.0371	0.0244
0.0211	0.0373
0.0307	0.0174
0.075	0.1667
0.0357	0.1481
0.0669	0.0305
0.0478	0.0548
0.03	0.0273
0.0435	0.2941
0.0451	0.0293
0.0243	0.06
0.033	0.1086
0.0232	0.0203
0.0195	0.0252
0.0211	0.0377
0.0259	0.0426
0.0296	0.0917
0.0426	0.06
0.267	0.0239
0.0403	0.0211
0.0847	0.0396
0.0494	0.0979
0.1103	0.1092
0.0733	0.0893
0.087	0.0803
0.04	0.0693
0.1092	0.0209
0.0557	0.0374
0.0202	0.0407
0.0472	0.1112
0.0177	0.2891
0.0537	0.1026
0.0685	0.1142
0.0499	0.3042
0.0532	0.3527
0.1853	0.0954
0.0461	0.1684
0.0153	0.1005
0.0173	0.1546
0.1794	0.4642
0.1755	0.071
0	0.1909
0.029	0.0356
0.0409	0.0379
0.06	0.0306
0.0639	0.0521
0.0819	0.0852
0.0236	0.0959
0.0378	0.0818
0.0374	0.4022
0.0659	0.312
0.0205	0.1292
0.0569	0.1913
0.0177	0.0628
0.0305	0.7991
0.0418	0.1369
0.0551	0.0953
0.0499	0.0406
0.0527	0.0904
0.0576	0.0548
0.016	0.0674
0.0524	0.0629
0.0324	0.0269
0.0272	0.029
0.0268	0.0219
0.0246	0.2744
0.0188	1.5034
0.0146	0.5537
0.0454	0.0316
0.0174	0.0385
0.0128	0.1352
0.0091	0.0939
0.0502	0.1148
0.0433	0.1038
0.0415	0.0834
0.0305	0.0677
0.3469	0.0396
0.0183	0.0936
0.5759	0.0664
0.0616	0.0341
0.0219	0.0438
0.028	0.0253
0.0351	0.0993
0.2494	0.0617
0.0816	0.0497
0.3478	0.0522
0.01	0.0926
0.0186	0.0166
0.0424	0.022
0.0509	0.0262
0.0609	0.0237
0.1078	0.0643
0.0364	0.1821
0.02	0.2653
0.1017	0.0751
0.0433	0.0624
0.01	0.0881
0.0189	0.0307
0.0237	0.0433
0.0238	0.0228
0.0181	0.0349
0.0555	0.0928
0.0061	0.0521
0.0586	0.7782
0.0586	0.0249
	0.0242
	0.0171
