# Supplementary material for: Phosphorylation tunes p62 condensates to drive autophagic degradation of ubiquitinated proteins
Source: EMBO J. 2026 May 5;45(12):4061–93. doi: 10.1038/s44318-026-00785-1 (PMC13270050; doi:10.1038/s44318-026-00785-1)
Supplement: Supplementary file 16 — Source data Fig. 7 [file 44318_2026_785_MOESM16_ESM.zip › Source data Fig. 7/7E/7E.xlsx]

## Sheet: 7E_Number of p62 bodies
p62+/+	p62S403E/S403E
10	2
1	3
6	5
0	2
2	0
0	2
3	7
0	5
1	1
4	1
1	5
5	4
0	5
2	1
3	1
2	3
2	1
3	2
1	2
4	2
1	9
1	5
0	6
0	4
0	1
1	7
3	9
0	2
2	2
1	5
3	4
6	2
0	4
2	1
2	2
1	2
4	3
0	8
1	5
3	5
3	4
3	4
3	8
3	1
3	2
3	2
3	0
3	1
3	1
3	1
	1
	1
	0
	5
	3
	4
	6
	4
	1
	4
	11

## Sheet: 7E_Size of p62 bodies
p62+/+	p62S403E/S403E
0.042436	0.127308
0.21218	0.074263
0.042436	0.021218
0.063654	0.021218
0.010609	0.063654
0.053045	0.180353
0.021218	0.053045
0.010609	0.042436
0.063654	0.053045
0.063654	0.053045
0.116699	0.042436
0.021218	0.021218
0.021218	0.031827
0.010609	0.031827
0.010609	0.031827
0.010609	0.031827
0.063654	0.031827
0.010609	0.084872
0.010609	0.233398
0.010609	0.031827
0.021218	0.042436
0.010609	0.031827
0.116699	0.031827
0.021218	0.021218
0.010609	0.031827
0.010609	0.053045
0.010609	0.021218
0.10609	0.021218
0.021218	0.042436
0.042436	0.084872
0.084872	0.084872
0.021218	0.074263
0.148526	0.169744
0.021218	0.074263
0.063654	0.031827
0.031827	0.021218
0.063654	0.053045
0.042436	0.116699
0.021218	0.042436
0.021218	0.063654
0.021218	0.074263
0.127308	0.116699
0.031827	0.148526
0.042436	0.063654
0.053045	0.053045
0.031827	0.021218
0.021218	0.095481
0.042436	0.053045
0.021218	0.190962
0.084872	0.169744
0.031827	0.021218
0.042436	0.042436
0.169744	0.063654
0.116699	0.021218
0.074263	0.00169744
0.021218	0.00021218
0.159135	0.00180353
0.095481	0.00360706
0.021218	0.00297052
0.169744	0.00159135
0.021218	0.00190962
0.031827	0.00180353
0.042436	0.00084872
0.169744	0.00074263
0.180353	0.00116699
0.031827	0.00021218
0.021218	0.00042436
0.031827	0.00222789
0.042436	0.00063654
0.031827	0.0021218
0.074263	0.00233398
0.031827	0.00127308
0.063654	0.0021218
0.053045	0.00137917
0.116699	0.00265225
0.063654	0.00137917
0.169744	0.00021218
0.021218	0.00275834
0.466796	0.00053045
0.053045	0.233398
0.1325	0.031827
0.19398	0.021218
0.10282	0.021218
0.16536	0.190962
0.23426	0.021218
0.2067	0.021218
0.11872	0.042436
0.15264	0.021218
0.17596	0.053045
0.13992	0.148526
0.11448	0.042436
0.18338	0.021218
0.14946	0.042436
0.2279	0.116699
0.1272	0.021218
0.14628	0.053045
0.159	0.053045
0.17172	0.095481
0.20034	0.095481
0.15264	0.021218
0.2173	0.053045
0.20246	0.021218
0.12296	0.021218
0.12932	0.063654
0.14522	0.021218
0.1908	0.053045
0.1113	0.063654
0.16854	0.074263
0.18656	0.084872
0.13462	0.031827
	0.084872
	0.074263
	0.031827
	0.063654
	0.031827
	0.021218
	0.042436
	0.074263
	0.042436
	0.031827
	0.021218
	0.021218
	0.053045
	0.021218
	0.074263
	0.053045
	0.021218
	0.053045
	0.10609
	0.095481
	0.116699
	0.021218
	0.063654
	0.137917
	0.127308
	0.021218
	0.031827
	0.095481
	0.042436
	0.021218
	0.063654
	0.127308
	0.063654
	0.063654
	0.031827
	0.021218
	0.084872
	0.127308
	0.042436
	0.021218
	0.074263
	0.053045
	0.031827
	0.233398
	0.031827
	0.021218
	0.021218
	0.042436
	0.10609
	0.031827
	0.042436
	0.053045
	0.042436
	0.201571
	0.042436
	0.042436
	0.074263
	0.074263
	0.053045
	0.053045
	0.031827
	0.063654
	0.042436
	0.021218
	0.095481
	0.10609
	0.042436
	0.042436
	0.021218
	0.063654
	0.053045
	0.042436
	0.042436
	0.042436
	0.021218
	0.084872
	0.021218
	0.053045
	0.021218
	0.074263
	0.095481
	0.244007
	0.021218
	0.042436
	0.074263
	0.031827
	0.095481
	0.10609
	0.053045
	0.350097
	0.042436
	0.042436
	0.021218
	0.031827
	0.031827
	0.042436
	0.042436
	0.053045
	0.021218
