# Supplementary material for: Phosphorylation tunes p62 condensates to drive autophagic degradation of ubiquitinated proteins
Source: EMBO J. 2026 May 5;45(12):4061–93. doi: 10.1038/s44318-026-00785-1 (PMC13270050; doi:10.1038/s44318-026-00785-1)
Supplement: Supplementary file 16 — Source data Fig. 7 [file 44318_2026_785_MOESM16_ESM.zip › Source data Fig. 7/7G/7G.xlsx]

## Sheet: 7G_Size of p62 bodies
p62+/+	p62S403E/S403E
2.08486	0.106721
0.298818	0.0533604
0.128065	0.234786
0.128065	0.213442
0.20277	0.0640325
0.30949	0.0747046
0.0960488	0.469572
0.245458	0.25613
0.106721	0.554948
0.106721	0.224114
0.138737	0.747046
0.0640325	0.896455
0.117393	0.106721
0.384195	0.224114
0.747046	0.117393
0.128065	0.0853767
0.477042	0.128065
0.0853767	0.20277
0.117393	0.373523
0.608309	0.138737
0.586965	0.565621
0.0747046	0.480244
0.160081	0.128065
0.0533604	0.25613
0.30949	0.0960488
0.288146	0.234786
2.14509	0.608309
0.608309	0.128065
1.53465	0.0640325
0.138737	0.30949
0.0747046	0.266802
0.0747046	0.71503
0.341507	0.224114
0.106721	0.192098
0.106721	0.448228
0.128065	0.224114
0.170753	0.0960488
0.192098	0.149409
0.234786	0.266802
0.71503	0.437555
0.384195	0.544276
0.0747046	0.0640325
0.128065	0.117393
0.362851	0.160081
0.576293	0.20277
0.0960488	0.51226
0.832423	0.234786
0.320163	0.779062
0.320163	0.213442
0.0533604	0.224114
0.661669	0.416211
0.298818	0.405539
0.0533604	0.298818
0.192098	0.288146
0.106721	0.266802
0.192098	0.4589
0.106721	0.501588
0.0747046	0.30949
0.106721	0.330835
0.330835	0.160081
0.288146	0.0853767
0.20277	0.320163
0.149409	0.149409
0.0960488	0.661669
0.0960488	0.25613
0.266802	0.683013
0.277474	0.30949
0.0747046	0.0960488
0.266802	0.20277
0.149409	1.06721
0.160081	0.170753
0.170753	0.277474
0.192098	0.149409
0.0747046	0.0747046
0.128065	0.0640325
0.394867	0.0533604
0.181425	0.320163
0.20277	0.0640325
0.128065	0.30949
0.30949	0.288146
0.213442	0.0960488
0.138737	0.0533604
0.266802	0.0640325
0.0747046	0.149409
0.160081	0.298818
0.0640325	0.0640325
0.0533604	0.181425
0.224114	0.0853767
0.0640325	0.181425
0.138737	0.181425
0.0853767	0.373523
0.138737	0.128065
0.330835	0.138737
0.0853767	0.128065
0.128065	0.0960488
0.234786	0.0747046
0.128065	0.224114
0.672341	0.138737
0.0853767	0.0747046
0.0640325	0.0853767
0.138737	0.213442
0.170753	0.490916
0.51226	0.170753
0.128065	0.117393
0.0533604	0.469572
0.20277	0.224114
0.20277	0.416211
0.181425	0.469572
0.224114	0.288146
0.20277	0.192098
0.341507	0.0640325
1.53678	0.117393
0.170753	0.0960488
1.1846	0.0747046
0.181425	0.683013
0.501588	0.0960488
0.0747046	0.0853767
0.20277	0.0747046
0.0533604	0.234786
0.0640325	0.352179
0.149409	0.0960488
0.277474	0.192098
0.234786	0.30949
0.416211	0.128065
0.128065	0.0640325
1.40872	0.149409
0.0960488	0.928471
0.266802	0.128065
0.149409	0.149409
0.234786	0.288146
0.224114	0.544276
0.106721	0.149409
0.138737	0.30949
0.0853767	0.25613
0.20277	0.0960488
0.160081	0.288146
0.234786	0.117393
0.20277	0.405539
0.0853767	0.0960488
0.170753	0.20277
0.0533604	0.213442
0.128065	0.170753
0.949816	0.192098
0.437555	0.128065
0.224114	0.138737
0.0533604	0.181425
0.544276	0.373523
0.0533604	0.0640325
0.106721	0.170753
0.117393	0.20277
0.128065	0.650997
0.0640325	0.138737
0.170753	0.298818
0.0747046	0.224114
0.0640325	0.170753
0.373523	0.138737
0.181425	0.20277
0.25613	0.192098
0.128065	0.448228
0.138737	0.234786
0.245458	0.30949
0.0853767	0.149409
0.0747046	0.138737
0.128065	0.106721
0.0853767	0.245458
0.149409	0.554948
0.576293	0.320163
0.629653	0.0747046
0.160081	0.0960488
0.444929	0.170753
0.0640325	0.0853767
0.106721	0.20277
0.213442	0.170753
0.181425	0.0960488
1.19527	0.341507
0.0960488	0.0747046
0.224114	0.0640325
0.0640325	0.149409
0.245458	0.0533604
1.97434	0.0533604
0.128065	0.106721
0.480244	0.138737
0.0640325	0.234786
0.288146	0.0533604
0.170753	0.0640325
0.352179	0.0853767
0.0853767	0.394867
0.170753	0.0747046
0.426883	0.128065
0.20277	0.373523
0.234786	0.0533604
0.405539	0.170753
0.160081	0.0747046
1.26998	0.0533604
0.106721	0.25613
0.224114	0.106721
0.30949	0.373523
0.416211	0.149409
0.224114	0.0640325
0.416211	0.25613
0.138737	0.0747046
1.84627	0.0640325
0.394867	0.0640325
0.0747046	0.106721
0.213442	0.213442
0.0747046	0.181425
0.320163	0.170753
0.138737	0.106721
0.213442	0.416211
0.149409	0.0533604
0.437555	0.0960488
0.0747046	0.0640325
0.213442	0.160081
0.117393	0.416211
0.266802	0.330835
0.629653	0.266802
0.373523	0.0747046
0.330835	0.341507
0.885783	1.34468
0.20277	0.149409
0.405539	0.138737
0.0853767	0.0747046
0.544276	0.0853767
0.138737	0.160081
0.25613	0.341507
0.437555	0.288146
0.0853767	0.298818
0.224114	0.149409
0.736374	0.149409
0.533604	0.25613
0.20277	0.181425
0.0533604	0.0747046
0.405539	0.128065
0.0960488	0.181425
0.565621	0.20277
0.533604	0.320163
0.106721	0.0960488
0.0747046	0.288146
0.160081	0.106721
0.106721	0.0640325
0.245458	0.0747046
0.362851	0.149409
0.277474	0.437555
0.0640325	0.106721
0.138737	0.0533604
0.128065	0.234786
0.544276	0.0640325
1.06721	1.14191
0.448228	0.501588
0.576293	0.106721
0.25613	0.160081
0.576293	0.149409
0.160081	0.117393
0.0960488	0.128065
0.341507	0.25613
0.266802	0.725702
0.0960488	0.106721
0.224114	0.234786
0.0747046	0.288146
0.0960488	0.160081
0.213442	0.704358
0.362851	0.128065
0.224114	0.0640325
0.0960488	0.0853767
0.437555	0.245458
0.117393	0.224114
0.170753	0.0640325
0.138737	0.245458
0.0960488	0.224114
0.0853767	0.490916
0.20277	0.149409
0.149409	0.160081
0.106721	0.20277
0.0640325	0.501588
0.0960488	0.298818
0.0747046	0.170753
0.170753	0.0533604
0.170753	0.0853767
0.0853767	0.266802
0.117393	0.811078
0.138737	0.0853767
0.245458	0.0960488
0.0960488	0.20277
0.501588	0.106721
0.0533604	0.608309
0.0533604	0.0533604
0.138737	0.0747046
0.757718	0.25613
0.117393	0.160081
0.106721	0.597637
0.117393	0.928471
0.394867	0.320163
0.0853767	0.181425
0.149409	0.288146
0.0747046	0.277474
0.0640325	0.170753
0.224114	0.330835
0.266802	0.4589
0.170753	0.106721
0.170753	0.192098
0.245458	0.224114
0.0640325	0.245458
2.44391	0.298818
0.0640325	0.0533604
0.0533604	0.213442
0.192098	0.0747046
0.0747046	0.0640325
0.160081	0.117393
0.330835	0.362851
0.0747046	0.20277
0.128065	0.245458
0.0533604	0.106721
3.52179	0.117393
0.320163	0.20277
1.00318	0.266802
0.106721	0.341507
0.245458	0.170753
0.192098	0.213442
0.0747046	0.170753
0.170753	0.0640325
0.181425	0.298818
0.170753	0.117393
0.288146	0.25613
0.192098	0.128065
0.586965	0.0960488
0.117393	0.320163
0.0853767	0.320163
0.736374	0.0853767
0.0853767	0.213442
0.438623	0.138737
0.106721	0.384195
0.170753	0.0960488
0.181425	0.106721
0.320163	0.0960488
0.170753	0.170753
0.0853767	0.0960488
0.224114	0.576293
0.0960488	0.0853767
0.20277	0.288146
0.138737	0.405539
0.352179	0.330835
0.437555	0.416211
0.634989	0.138737
4.67437	0.170753
0.30949	0.0640325
0.0640325	0.341507
0.0747046	0.362851
0.373523	0.490916
0.224114	0.352179
0.160081	0.0960488
0.213442	0.128065
0.181425	0.330835
0.490916	0.149409
0.213442	0.0533604
0.138737	0.0640325
0.0747046	0.234786
0.352179	0.0960488
0.170753	0.0533604
0.170753	0.181425
0.117393	0.192098
0.128065	0.117393
0.138737	0.181425
0.320163	0.0853767
0.288146	0.0960488
0.117393	0.0853767
0.298818	0.0960488
0.160081	0.0747046
0.106721	0.192098
0.384195	0.298818
0.30949	0.0853767
0.0640325	0.106721
0.0960488	0.448228
0.362851	0.128065
1.66485	0.0960488
0.0640325	0.0533604
0.170753	0.213442
0.192098	0.0960488
0.117393	0.426883
0.0533604	0.192098
0.0533604	0.298818
0.117393	0.181425
0.128065	0.192098
0.0747046	0.160081
0.736374	0.0533604
0.149409	0.448228
0.0853767	0.0533604
0.160081	0.0960488
0.245458	0.224114
0.149409	0.106721
0.298818	0.0533604
0.138737	0.0747046
0.181425	0.0960488
0.0640325	0.224114
0.128065	0.704358
0.0640325	0.0640325
0.0533604	0.213442
0.0747046	0.149409
0.106721	0.469572
0.160081	0.0960488
0.0960488	0.373523
0.71503	0.245458
0.277474	0.277474
0.160081	3.44708
0.213442	0.298818
0.128065	0.672341
0.213442	0.138737
0.170753	0.330835
0.288146	1.95299
0.597637	0.362851
0.0960488	0.0533604
0.0640325	0.394867
0.30949	0.213442
0.298818	0.106721
0.320163	0.234786
0.0747046	0.896455
0.181425	0.490916
0.106721	0.0640325
0.117393	0.0640325
0.0640325	0.0853767
0.288146	0.234786
0.234786	0.117393
0.0960488	0.170753
0.138737	0.106721
0.128065	0.181425
0.384195	0.106721
0.213442	0.117393
0.0533604	0.234786
0.128065	0.320163
0.25613	0.266802
0.277474	0.522932
0.288146	0.30949
0.170753	0.0640325
0.437555	0.0960488
0.0960488	0.170753
0.117393	0.949816
0.0533604	0.0533604
0.757718	0.0747046
0.213442	0.0747046
0.138737	0.224114
0.0640325	0.192098
0.544276	0.277474
0.160081	0.234786
0.224114	0.149409
0.0747046	0.138737
0.0853767	0.618981
0.0853767	0.330835
0.917799	0.330835
0.352179	0.277474
0.266802	0.0960488
0.320163	0.149409
0.25613	0.0960488
0.128065	0.106721
0.4589	0.30949
0.551653	0.288146
0.30949	0.160081
0.106721	0.0747046
0.341507	0.213442
0.160081	1.79291
0.25613	1.1846
0.138737	0.277474
0.0747046	0.149409
0.0640325	0.181425
0.224114	0.544276
0.0747046	0.213442
0.149409	0.138737
0.181425	0.320163
0.245458	0.149409
0.0747046	0.0747046
0.266802	0.181425
0.821751	0.0853767
0.106721	0.0640325
0.128065	0.234786
0.149409	0.0747046
0.352179	0.298818
0.234786	0.0640325
0.490916	0.277474
0.106721	0.394867
0.0960488	0.341507
0.128065	0.25613
1.02452	0.0853767
0.480244	0.0853767
0.384195	0.181425
0.352179	0.416211
0.224114	1.23796
0.149409	0.0640325
0.213442	0.117393
0.192098	0.939144
0.0640325	0.20277
0.266802	0.330835
0.117393	0.117393
0.522932	0.160081
0.0640325	0.352179
0.117393	0.0960488
0.0960488	0.245458
0.106721	0.149409
0.330835	0.245458
0.0960488	0.0853767
0.0533604	0.170753
0.661669	0.288146
0.0640325	0.693686
0.0853767	0.0747046
0.0960488	0.0853767
0.128065	0.394867
0.25613	0.213442
1.38737	0.843095
0.0533604	0.0640325
0.106721	0.298818
3.13759	0.213442
0.0533604	0.149409
0.160081	0.181425
0.864439	0.149409
0.160081	0.51226
0.650997	0.362851
0.160081	0.288146
0.0640325	0.149409
0.170753	0.0960488
0.341507	0.117393
0.160081	0.181425
0.0533604	0.149409
0.213442	0.469572
0.650997	0.149409
0.0960488	0.245458
0.352179	0.192098
0.0640325	0.20277
0.405539	0.384195
0.117393	0.181425
0.0533604	0.0853767
0.0853767	0.0960488
0.106721	0.0533604
0.0853767	0.117393
0.181425	0.0960488
0.149409	0.213442
0.224114	0.20277
0.213442	0.0853767
0.0747046	0.224114
0.106721	1.15259
0.234786	0.352179
0.192098	0.0747046
0.266802	0.0640325
0.160081	0.213442
0.0533604	0.811078
0.25613	0.992504
0.384195	0.138737
0.117393	0.128065
0.384195	0.266802
0.170753	0.170753
0.320163	0.224114
0.138737	0.138737
0.0747046	0.138737
0.224114	0.106721
0.181425	0.821751
0.0747046	0.213442
0.0747046	0.0960488
0.149409	0.170753
0.149409	0.501588
0.362851	0.0960488
0.341507	0.245458
0.128065	0.213442
0.106721	0.213442
0.757718	0.160081
0.234786	0.170753
0.181425	0.128065
0.224114	0.0640325
0.0960488	0.0960488
0.25613	0.277474
0.170753	0.128065
0.426883	0.288146
0.149409	0.4589
0.160081	0.160081
0.149409	0.245458
0.320163	0.0747046
0.0853767	0.20277
0.330835	0.138737
0.170753	0.170753
0.0960488	0.0640325
0.0960488	0.0640325
0.0533604	0.0853767
0.320163	0.149409
0.0533604	0.0853767
0.0960488	0.224114
0.437555	0.0747046
0.448228	0.25613
0.0640325	0.0960488
0.277474	0.480244
0.384195	0.170753
0.0640325	0.0960488
0.693686	0.394867
0.30949	0.160081
0.224114	0.117393
0.181425	0.213442
0.0533604	0.416211
0.0960488	0.277474
0.138737	0.117393
0.330835	0.672341
0.0640325	0.394867
0.0533604	0.213442
0.0853767	0.149409
0.181425	0.0960488
0.298818	0.0640325
0.352179	0.683013
0.20277	0.277474
0.0853767	0.106721
0.149409	0.30949
0.0533604	0.192098
0.320163	0.384195
0.128065	0.0533604
0.128065	0.0640325
0.4589	0.352179
0.0960488	0.181425
0.266802	0.20277
0.0640325	0.160081
0.341507	0.266802
0.0853767	0.224114
0.128065	0.224114
0.224114	0.341507
0.0747046	0.522932
0.181425	0.618981
0.181425	0.20277
0.234786	0.0960488
0.0853767	0.277474
0.181425	0.213442
0.693686	0.138737
0.170753	0.149409
0.0747046	0.170753
0.138737	0.0533604
0.138737	0.181425
0.245458	0.128065
0.0533604	1.73955
0.149409	0.4589
0.490916	0.928471
0.170753	0.0640325
2.24114	0.266802
0.0747046	0.384195
0.0533604	2.34786
0.266802	0.181425
0.192098	0.277474
0.224114	0.288146
0.0747046	0.30949
0.341507	0.490916
0.0853767	0.128065
0.181425	0.160081
0.907127	0.0960488
0.0533604	0.213442
0.213442	0.234786
0.0533604	0.192098
2.43324	0.288146
0.373523	0.138737
0.181425	0.160081
0.213442	0.149409
0.160081	0.0960488
0.138737	0.234786
0.320163	0.128065
0.0747046	0.181425
0.245458	0.298818
0.0747046	0.213442
0.192098	0.0533604
0.0747046	0.128065
0.224114	0.138737
0.0640325	0.384195
0.160081	0.352179
0.149409	0.341507
0.20277	0.747046
0.330835	0.128065
0.0853767	0.117393
0.149409	0.0747046
0.0640325	0.0640325
0.128065	0.0533604
0.117393	0.213442
0.234786	0.0640325
0.0640325	0.0533604
0.245458	0.437555
0.128065	0.341507
0.0960488	0.149409
0.0533604	0.138737
0.277474	0.448228
0.170753	0.0640325
0.160081	0.20277
0.170753	0.160081
0.298818	0.554948
0.704358	0.106721
0.234786	0.0960488
0.30949	0.320163
0.117393	0.106721
0.138737	0.224114
0.0533604	0.181425
0.288146	0.0747046
0.0747046	0.426883
0.160081	0.117393
0.138737	0.0853767
0.0533604	0.138737
0.234786	0.245458
0.0640325	0.501588
0.0853767	0.149409
0.138737	0.160081
0.106721	0.117393
0.0533604	0.298818
0.20277	0.20277
0.437555	0.277474
0.128065	0.138737
0.352179	0.352179
0.0747046	0.352179
0.0533604	0.181425
0.0747046	0.245458
0.160081	0.266802
0.160081	0.533604
0.277474	0.170753
0.106721	0.51226
0.0853767	0.138737
1.88896	0.811078
0.213442	0.138737
0.0747046	0.192098
0.0640325	0.213442
0.213442	0.224114
0.0640325	0.224114
0.0960488	0.0853767
0.0640325	0.245458
0.0747046	0.0960488
0.0640325	0.0640325
0.0640325	0.234786
0.117393	0.128065
0.0533604	0.0853767
0.330835	0.30949
0.117393	0.0640325
0.149409	0.384195
0.106721	0.138737
0.0747046	0.362851
0.448228	0.213442
0.117393	0.320163
0.0533604	0.0853767
0.469572	0.501588
0.0747046	0.138737
0.320163	0.277474
0.0853767	0.0853767
0.0640325	0.224114
0.76839	0.640325
0.0640325	0.0640325
0.469572	0.0960488
0.320163	0.0640325
0.149409	0.437555
0.0640325	0.192098
0.149409	0.0960488
0.843095	0.20277
0.437555	0.330835
0.224114	0.0960488
0.426883	0.138737
0.0640325	0.106721
0.117393	0.106721
0.138737	0.213442
0.0960488	0.0960488
0.128065	0.384195
0.224114	0.234786
0.138737	0.117393
0.224114	0.0960488
0.576293	0.106721
0.51226	0.106721
0.138737	0.181425
0.0747046	0.352179
0.0747046	0.266802
0.298818	0.0853767
0.320163	0.149409
0.106721	0.469572
0.160081	0.181425
0.0533604	0.0533604
0.0640325	0.0960488
0.128065	0.0640325
0.0960488	0.234786
0.213442	0.0960488
0.0640325	0.0640325
0.0747046	0.128065
0.117393	0.330835
0.170753	0.266802
0.0853767	0.128065
0.0640325	0.149409
0.192098	0.277474
0.234786	0.0853767
0.138737	0.149409
0.384195	0.0960488
0.522932	0.106721
0.320163	0.320163
0.234786	0.0747046
0.106721	0.298818
0.160081	0.192098
1.06721	0.234786
0.0533604	0.266802
0.490916	0.0747046
0.106721	0.896455
0.917799	0.0640325
0.170753	0.213442
0.149409	0.20277
0.149409	0.181425
0.0640325	0.160081
0.170753	0.234786
0.352179	0.138737
0.149409	0.0853767
0.0640325	0.160081
0.245458	0.341507
7.90802	0.0747046
0.181425	0.330835
0.117393	0.0960488
0.0533604	0.448228
0.0533604	0.170753
0.51226	0.192098
0.298818	0.522932
0.384195	0.181425
0.234786	0.0960488
0.138737	0.586965
0.640325	0.128065
0.245458	0.149409
0.0640325	0.160081
0.0853767	0.128065
0.0640325	0.373523
0.20277	0.0853767
0.181425	0.0640325
0.25613	0.0853767
0.320163	0.181425
0.224114	0.149409
0.138737	0.160081
0.0640325	0.608309
0.106721	0.0960488
0.192098	0.448228
0.288146	0.0960488
0.170753	0.117393
0.128065	0.469572
0.0640325	0.277474
0.0747046	0.128065
0.20277	0.0640325
0.117393	0.20277
0.128065	0.213442
0.20277	0.0747046
0.0960488	0.245458
0.234786	0.341507
0.128065	0.0853767
0.0747046	0.128065
0.0853767	0.106721
0.25613	0.245458
0.181425	0.149409
7.0329	0.106721
0.0853767	0.224114
0.533604	0.170753
2.21979	0.0853767
0.234786	0.170753
0.192098	0.170753
1.43006	0.234786
0.0747046	0.234786
0.437555	0.160081
0.0960488	0.0640325
0.0747046	0.341507
0.128065	0.0960488
0.405539	0.426883
0.0640325	0.149409
0.469572	0.320163
0.0853767	0.245458
0.0640325	0.25613
0.138737	0.0640325
0.106721	0.245458
0.373523	0.373523
0.138737	0.25613
0.213442	0.20277
0.128065	0.0640325
0.149409	0.213442
0.20277	0.0853767
0.448228	0.0747046
0.0747046	0.170753
0.106721	0.0533604
0.522932	0.128065
0.0640325	0.0640325
0.106721	0.106721
0.426883	0.192098
0.30949	0.288146
0.170753	0.384195
0.149409	0.405539
0.128065	0.0533604
0.181425	0.234786
0.224114	0.106721
0.320163	0.181425
0.0853767	0.234786
0.149409	0.565621
0.0533604	0.0960488
0.384195	0.341507
0.320163	0.0533604
0.320163	0.213442
0.0747046	0.352179
0.138737	0.0533604
0.341507	0.330835
0.181425	0.213442
0.0640325	0.20277
0.149409	1.03519
0.149409	0.117393
0.0640325	0.138737
0.138737	0.448228
0.405539	0.192098
0.277474	0.0747046
1.32334	0.181425
0.0640325	0.20277
0.0640325	0.0640325
0.480244	0.192098
0.4589	0.106721
0.234786	0.469572
0.0533604	0.149409
0.138737	0.277474
0.341507	0.160081
0.20277	0.288146
0.0747046	0.0747046
0.0533604	0.0747046
0.0960488	0.362851
0.181425	0.181425
0.288146	0.138737
0.384195	0.181425
0.0640325	0.0640325
0.181425	0.501588
0.128065	0.25613
0.362851	0.0640325
0.330835	0.298818
0.0640325	0.170753
0.234786	0.149409
0.0533604	0.320163
0.0747046	0.0960488
0.192098	0.234786
0.0533604	0.0533604
3.45776	0.160081
0.234786	0.693686
0.597637	0.0960488
0.149409	0.181425
0.288146	0.0533604
0.0960488	0.437555
0.170753	0.266802
0.960488	0.544276
0.0747046	0.0747046
0.362851	0.138737
0.160081	0.224114
0.288146	0.0640325
3.30835	0.490916
0.234786	0.138737
0.192098	0.416211
0.106721	0.843095
0.170753	0.149409
0.117393	0.30949
0.106721	0.160081
0.128065	0.149409
0.0533604	0.25613
0.245458	0.20277
0.352179	0.117393
0.138737	0.170753
0.149409	0.448228
0.0853767	0.597637
0.106721	0.832423
0.0853767	0.71503
0.224114	0.394867
0.0640325	0.0960488
0.106721	0.0960488
0.0640325	0.149409
0.234786	0.298818
0.341507	0.0747046
0.106721	0.0853767
0.138737	0.330835
0.544276	0.330835
0.266802	0.341507
0.160081	0.160081
0.0533604	0.106721
0.20277	0.320163
0.320163	0.138737
0.245458	0.128065
0.0853767	0.330835
0.149409	0.138737
0.138737	0.0533604
0.0853767	0.0960488
	0.0533604
	0.4589
	0.405539
	0.0960488
	0.170753
	0.106721
	0.0533604
	0.224114
	0.149409
	0.106721
	0.0640325
	0.181425
	0.0640325
	0.298818
	0.234786
	0.0747046
	0.170753
	0.277474
	0.106721
	0.0640325
	0.181425
	0.20277
	0.138737
	0.298818
	0.138737
	0.128065
	0.4589
	0.0533604
	0.0640325
	0.277474
	0.0640325
	0.20277
	0.362851
	0.106721
	0.149409
	0.117393
	0.25613
	0.0533604
	0.0960488
	0.117393
	0.0533604
	0.0533604
	0.170753
	0.0747046
	0.192098
	0.0853767
	0.384195
	0.170753
	0.490916
	0.160081
	0.128065
	0.181425
	0.0747046
	0.181425
	0.320163
	0.0533604
	0.106721
	0.384195
	0.149409
	0.20277
	0.106721
	0.437555
	0.501588
	0.106721
	0.181425
	0.25613
	0.501588
	0.117393
	0.106721
	0.661669
	0.0853767
	0.234786
	0.170753
	0.0747046
	0.245458
	0.106721
	0.128065
	0.501588
	0.224114
	0.0960488
	0.30949
	0.352179
	0.298818
	0.864439
	0.170753
	0.416211
	0.128065
	0.0960488
	0.288146
	0.416211
	0.192098
	0.586965
	0.106721
	0.266802
	0.0960488
	0.394867
	0.149409
	0.0533604
	0.373523
	0.128065
	0.181425
	0.0747046
	0.384195
	0.20277
	0.320163
	0.522932
	0.0853767
	0.149409
	0.0960488
	0.0533604
	0.0853767
	0.0533604
	0.213442
	0.245458
	1.50476
	0.320163
	0.266802
	0.25613
	0.170753
	0.0747046
	0.362851
	0.192098
	0.245458
	0.106721
	0.181425
	0.426883
	0.149409
	0.0747046
	0.224114
	0.25613
	0.405539
	0.448228
	0.373523
	0.341507
	0.362851
	0.704358
	0.160081
	0.277474
	0.128065
	0.341507
	0.426883
	0.896455
	0.192098
	0.25613
	0.245458
	0.0853767
	0.0960488
	0.224114
	0.4589
	0.0640325
	0.0960488
	0.106721
	0.373523
	0.181425
	0.0853767
	0.149409
	0.341507
	0.0640325
	0.128065
	0.20277
	0.298818
	0.875111
	0.181425
	0.138737
	0.0960488
	0.117393
	0.106721
	0.181425
	0.437555
	0.704358
	0.181425
	0.277474
	0.25613
	0.234786
	0.0960488
	0.405539
	0.320163
	0.0533604
	0.213442
	0.266802
	0.117393
	0.362851
	0.20277
	0.384195
	0.106721
	0.341507
	0.0533604
	0.0747046
	0.811078
	0.330835
	0.341507
	0.128065
	0.320163
	0.25613
	0.30949
	0.0533604
	0.128065
	0.106721
	0.266802
	0.106721
	0.138737
	0.501588
	0.341507
	0.170753
	0.426883
	0.0853767
	0.266802
	0.20277
	0.320163
	0.128065
	0.106721
	0.213442
	0.341507
	0.160081
	0.224114
	0.224114
	0.362851
	0.106721
	0.320163
	0.117393
	0.586965
	0.170753
	0.160081
	0.352179
	0.234786
	0.288146
	0.149409
	0.117393
	0.25613
	0.0533604
	0.170753
	0.586965
	0.576293
	0.128065
	0.106721
	0.128065
	0.106721
	0.25613
	0.0533604
	0.20277
	0.0747046
	0.192098
	0.416211
	0.0640325
	0.213442
	0.160081
	0.4589
	0.405539
	0.224114
	0.149409
	0.277474
	0.0640325
	0.0640325
	0.106721
	0.298818
	0.149409
	0.0960488
	0.0640325
	0.0747046

## Sheet: 7G_Number of p62 bodies
p62+/+	p62S403E/S403E
11	1
14	1
14	3
27	18
23	0
6	106
2	0
5	9
14	3
10	4
11	77
3	0
13	41
4	17
21	11
1	18
3	17
21	0
32	0
8	0
17	15
5	0
6	6
1	22
8	8
0	0
25	8
10	30
0	7
0	23
0	4
0	60
18	5
6	11
5	9
10	23
1	0
0	9
4	0
11	7
3	11
2	12
3	0
11	38
6	6
0	0
16	16
8	3
2	23
3	5
3	19
4	5
2	2
9	29
5	1
7	13
0	0
0	11
10	3
0	40
0	20
10	18
0	21
28	13
4	30
12	0
1	0
8	0
9	0
0	0
14	0
4	4
6	13
8	1
2	3
0	1
3	2
0	6
0	51
8	1
13	29
18	3
0	2
1	2
10	59
6	5
2	20
1	8
2	6
8	11
0	15
0	3
9	0
0	12
1	4
4	2
6	13
11	2
2	1
2	24
3	19
4	4
0	11
0	1
0	2
13	22
5	58
7	1
2	34
1	1
1	0
6	0
1	30
2	0
1	0
1	2
2	3
10	2
8
1
2
2
3
8
2
0
3
4
0
5
6
25
3
0
1
1
1
7
1
0
9
0
1
1
1
7
1
1
1
1
2
1
