# Supplementary material for: Phosphorylation tunes p62 condensates to drive autophagic degradation of ubiquitinated proteins
Source: EMBO J. 2026 May 5;45(12):4061–93. doi: 10.1038/s44318-026-00785-1 (PMC13270050; doi:10.1038/s44318-026-00785-1)
Supplement: Supplementary file 16 — Source data Fig. 7 [file 44318_2026_785_MOESM16_ESM.zip › Source data Fig. 7/7F/7F.xlsx]

## Sheet: 7F_p62
p62+/+	p62S403E/+	p62S403E/S403E
1	1.04856	0.842113
1.12754	0.919915	1.0335
1.17837	0.931004	1.08932

## Sheet: 7F_p62 (pS405)
p62+/+	p62S403E/+	p62S403E/S403E
1	0.906343	0.517558
1.46563	0.892718	0.499939
1.64421	0.783278	0.495295
