# Supplementary material for: Phosphorylation tunes p62 condensates to drive autophagic degradation of ubiquitinated proteins
Source: EMBO J. 2026 May 5;45(12):4061–93. doi: 10.1038/s44318-026-00785-1 (PMC13270050; doi:10.1038/s44318-026-00785-1)
Supplement: Supplementary file 16 — Source data Fig. 7 [file 44318_2026_785_MOESM16_ESM.zip › Source data Fig. 7/7H/7H.xlsx]

## Sheet: 7H_p62
p62+/+	p62S403E/+	p62S403E/S403E
1	0.965965	1.45371
0.921867	0.959859	1.61716
1.13328	1.41882	1.58913

## Sheet: 7H_Ub
p62+/+	p62S403E/+	p62S403E/S403E
1	1.10279	1.5061
0.953283	1.15718	1.62048
1.01841	1.28544	1.33467
