# Supplementary material for: Phosphorylation tunes p62 condensates to drive autophagic degradation of ubiquitinated proteins
Source: EMBO J. 2026 May 5;45(12):4061–93. doi: 10.1038/s44318-026-00785-1 (PMC13270050; doi:10.1038/s44318-026-00785-1)
Supplement: Supplementary file 17 — Figures EV1-EV5 Source Data [file 44318_2026_785_MOESM17_ESM.zip]

Archive with 7 entries (6 files):
- Source Data for Expanded View and Appendix/
- Source Data for Expanded View and Appendix/Figure EV4 Source Data.zip
- Source Data for Expanded View and Appendix/Figure EV3 Source Data.zip
- Source Data for Expanded View and Appendix/Figure EV2 Source Data.zip
- Source Data for Expanded View and Appendix/Figure EV5 Source Data.zip
- Source Data for Expanded View and Appendix/Appendix Figure Source Data.zip
- Source Data for Expanded View and Appendix/Figure EV1 Source Data.zip
